# Supplementary material for: Novel target and cofactor repertoire for the transcriptional regulator JTY_0672 from Mycobacterium bovis BCG
Source: Front Microbiol. 2025 Jan 7;15:1464444. doi: 10.3389/fmicb.2024.1464444 (PMC11752888; doi:10.3389/fmicb.2024.1464444)
Supplement: Supplementary Table 2 — The gene expression level between pMV262-JTY_0672-BCG and pMV262-BCG by transcriptomics analysis. [file Table_1.xls]

Gene_id	readcount_pMV-JTY_0672-BCG	readcount_pMV-BCG	log2FoldChange
JTY_0001	1862.849331	1898.705405	-0.027505
JTY_0002	1012.640208	1219.220547	-0.26784
JTY_0003	401.2547386	440.6919116	-0.13525
JTY_0004	305.4324016	291.1051152	0.069313
JTY_0005	4569.698056	5094.998704	-0.15698
JTY_0006	4101.706481	4736.9252	-0.20773
JTY_0007	1426.896813	1646.89833	-0.20687
JTY_0008	434.5248112	377.4918166	0.20299
JTY_0009	868.2926175	880.6583525	-0.020401
JTY_0010	372.5479768	357.4096111	0.059848
JTY_0011	259.4029945	309.2038215	-0.25336
JTY_0012	565.7032762	570.9006841	-0.013194
JTY_0013	472.9327358	468.6714329	0.013058
JTY_0014	1718.168611	1712.861302	0.0044633
JTY_0015	1383.31706	1889.239373	-0.44967
JTY_0016	1166.867452	1201.738992	-0.042483
JTY_0017	827.7204434	1075.28103	-0.3775
JTY_0018	1827.287381	2386.216215	-0.38502
JTY_0019	496.9428697	798.7348894	-0.68464
JTY_0020	5842.318232	7480.795241	-0.35665
JTY_0021	581.1598551	599.0697221	-0.043789
JTY_0022	187.7959008	197.8584137	-0.075303
JTY_0023	512.4267141	622.8143805	-0.28146
JTY_0024	427.7103603	517.9955533	-0.27631
JTY_0025	0	0	NA
JTY_0026	366.3675503	321.6349701	0.18787
JTY_0027	781.5016055	752.4403486	0.054672
JTY_0028	117.4899198	121.0798567	-0.043422
JTY_0029	281.1762033	275.256701	0.030697
JTY_0030	656.4740638	585.9086596	0.16406
JTY_0031	99.65142727	92.92307109	0.10085
JTY_0032	44.43810394	43.59657832	0.027582
JTY_0033	388.6700847	336.1570656	0.20941
JTY_0034	0.3354899	1.394315939	-2.0552
JTY_0035	39.6669962	30.63129505	0.37293
JTY_0036	531.4434113	396.4159647	0.4229
JTY_0037	703.50702	693.4443533	0.020785
JTY_0038	934.177751	1100.424297	-0.23629
JTY_0039	1371.685793	1242.087888	0.14318
JTY_0040	354.190556	386.101556	-0.12445
JTY_0041	428.9942416	454.5913766	-0.083612
JTY_0042	1354.561831	1282.515021	0.078851
JTY_0043	642.1372732	558.2596449	0.20195
JTY_0044	576.8461305	522.3740902	0.1431
JTY_0045	469.6497134	404.5167183	0.21539
JTY_0046	585.1188092	645.2848079	-0.14121
JTY_0047	1422.555008	1933.284572	-0.44257
JTY_0048	707.0312839	1173.997056	-0.73158
JTY_0049	531.7255811	581.9477033	-0.13021
JTY_0050	1794.335907	2181.028551	-0.28156
JTY_0051	2466.577952	2320.744771	0.087923
JTY_0052	1077.556486	943.9483651	0.19098
JTY_0053	264.2468111	212.0398757	0.31755
JTY_0054	249.8695475	365.058762	-0.54695
JTY_0055	517.223276	652.4831163	-0.33515
JTY_0056	104.5308374	173.8229668	-0.73369
JTY_0057	340.9288622	377.8309886	-0.14827
JTY_0058	101.9744737	128.8000296	-0.33692
JTY_0059	2572.178965	1921.619858	0.42067
JTY_0060	222.638478	142.6673953	0.64205
JTY_0061	1107.765994	818.3388253	0.43688
JTY_0062	119.4862062	93.41543005	0.35511
JTY_0063	1020.228689	1305.479648	-0.35569
JTY_0064	759.0676519	645.4642332	0.23389
JTY_0065	2403.45431	2530.916155	-0.07455
JTY_0066	20.036929	50.32972998	-1.3287
JTY_0067	370.0713101	447.1093505	-0.27282
JTY_0068	1211.511497	1343.251838	-0.14892
JTY_0069	248.1991342	232.2383499	0.095892
JTY_0070	314.1604292	281.5218008	0.15825
JTY_0071	405.6326295	325.8701529	0.31588
JTY_0072	407.55929	342.4056076	0.2513
JTY_0073	253.2931171	241.8802226	0.066515
JTY_0074	398.8442225	296.6378807	0.42712
JTY_0075	301.156514	234.2982086	0.36217
JTY_0076	552.9810731	418.0176794	0.40367
JTY_0077	441.8676122	427.360643	0.04816
JTY_0078	174.6643497	366.9072997	-1.0708
JTY_0079	754.7255513	3671.923729	-2.2825
JTY_0080	459.4295432	562.2844918	-0.29146
JTY_0081	411.4700342	376.3766412	0.12861
JTY_0082	28.16212903	19.12042406	0.55864
JTY_0083	4366.756457	1006.532269	2.1172
JTY_0084	1030.420775	252.4914745	2.0289
JTY_0085	92.26001137	57.47931726	0.68266
JTY_0086	182.7975413	130.2618932	0.48883
JTY_0087	989.7149053	765.2688478	0.37105
JTY_0088	377.1537936	361.8132717	0.059908
JTY_0089	277.6297209	247.9252579	0.16326
JTY_0090	571.4503583	504.3344262	0.18025
JTY_0091	491.8047227	402.7344613	0.28826
JTY_0092	823.1041181	636.185476	0.37163
JTY_0093	316.1949557	295.1424747	0.099403
JTY_0094	317.510705	249.8798736	0.34557
JTY_0095	410.8614973	333.9363574	0.29908
JTY_0096	1397.506652	1385.963908	0.011965
JTY_0097	543.8215867	571.6265092	-0.071939
JTY_0098	0.250986689	0.561177001	-1.1608
JTY_0099	6.364216316	3.179645775	1.0011
JTY_0100	495.3547493	505.1689349	-0.028304
JTY_0101	170.3819218	241.675363	-0.5043
JTY_0102	31.82964913	57.6752001	-0.85758
JTY_0103	450.057038	481.0485836	-0.096075
JTY_0104	1.900914445	2.074350429	-0.12597
JTY_0105	3098.940546	3287.304381	-0.08513
JTY_0106	1558.041803	1561.618558	-0.0033082
JTY_0107	1358.351097	1509.79786	-0.1525
JTY_0108	563.6854966	477.7664823	0.23858
JTY_0109	133.3876948	118.9293539	0.16552
JTY_0110	401.7842652	305.7043009	0.39428
JTY_0111	2922.545523	2512.335441	0.2182
JTY_0112	1322.32176	1153.122903	0.19753
JTY_0113	1306.158994	1294.806541	0.012594
JTY_0114	266.8797429	221.4096526	0.26947
JTY_0115	1605.273533	1267.318125	0.34104
JTY_0116	77.73822832	61.72219725	0.33283
JTY_0117	45.0325334	40.11072365	0.16698
JTY_0118	20.67592612	15.64319595	0.40242
JTY_0119	172.86793	126.536958	0.45011
JTY_0120	847.9159208	901.2640262	-0.088029
JTY_0121	353.6631017	277.5285726	0.34974
JTY_0122	759.1126976	631.7254107	0.26502
JTY_0123	800.1981098	684.5095751	0.22529
JTY_0124	1156.80546	829.2672513	0.48024
JTY_0125	322.0195941	283.8681519	0.18193
JTY_0126	71.26907377	59.54575418	0.25928
JTY_0127	144.4282913	121.387362	0.25074
JTY_0128	1341.450466	1127.988449	0.25004
JTY_0129	2733.90343	3440.851758	-0.3318
JTY_0130	1181.672312	1152.181042	0.036463
JTY_0131	1020.824897	931.0487193	0.13281
JTY_0132	243.6635806	234.8061655	0.05342
JTY_0133	1331.895512	1706.642598	-0.35768
JTY_0134	278.9500025	259.131938	0.10632
JTY_0135	821.7092051	778.0675164	0.078733
JTY_0136	751.3468799	612.1027172	0.29571
JTY_0137	533.1663363	530.3148159	0.0077366
JTY_0138	211.0647025	269.4604015	-0.35239
JTY_0139	0	0	NA
JTY_0140	219.2994045	252.4477928	-0.20308
JTY_0141	941.0097026	1565.839309	-0.73465
JTY_0142	835.6364904	1079.844766	-0.36988
JTY_0143	460.8218113	500.0332902	-0.11782
JTY_0144	145.7332223	141.1526964	0.046073
JTY_0145	458.3591379	438.3447784	0.064412
JTY_0146	218.4128395	302.7089076	-0.47087
JTY_0147	401.4706645	431.7897463	-0.10503
JTY_0148	751.9761663	786.9109467	-0.065513
JTY_0149	1033.318029	1019.948616	0.018788
JTY_0150	583.6591849	633.952437	-0.11925
JTY_0151	1001.480274	1579.484226	-0.65732
JTY_0152	729.8581766	1089.437084	-0.57789
JTY_0153	1434.567928	1799.929991	-0.32732
JTY_0154	940.2987319	1033.28068	-0.13604
JTY_0155	768.0210789	899.321801	-0.22769
JTY_0156	182.7401371	172.8990499	0.079864
JTY_0157	1580.611294	1133.205221	0.48007
JTY_0158	418.7880094	359.2638112	0.22118
JTY_0159	656.6385957	665.2336691	-0.018762
JTY_0160	897.4597057	864.7635593	0.053541
JTY_0161	660.9960812	708.7391108	-0.10061
JTY_0162	31.43290885	36.86339636	-0.22991
JTY_0163	1152.039178	1418.606103	-0.30028
JTY_0164	489.0764172	562.1213044	-0.20082
JTY_0165	720.0289565	652.4987404	0.14208
JTY_0166	507.2461188	341.281862	0.57172
JTY_0167	657.2310503	664.6165706	-0.016122
JTY_0168	522.0667609	552.3122118	-0.08125
JTY_0169	93.98914498	72.35806266	0.37734
JTY_0170	621.2571681	778.1885038	-0.32493
JTY_0171	719.6083279	616.812409	0.22238
JTY_0172	764.1723306	643.9444823	0.24696
JTY_0173	1044.545046	1127.207217	-0.10988
JTY_0174	396.8238124	359.35557	0.14309
JTY_0175	1611.162727	1337.894514	0.26814
JTY_0176	636.2560802	397.5022045	0.67864
JTY_0177	2282.694616	1931.76922	0.24082
JTY_0178	1378.521725	1113.103593	0.30853
JTY_0179	725.3416141	567.3045033	0.35454
JTY_0180	2041.255193	1495.582608	0.44875
JTY_0181	537.4941844	619.8761842	-0.20573
JTY_0182	529.2178531	472.6864865	0.16298
JTY_0183	139.2275808	101.6196595	0.45427
JTY_0184	710.1441942	663.1364899	0.098806
JTY_0185	2447.913227	4246.193281	-0.79462
JTY_0186	660.3338384	800.2934687	-0.27733
JTY_0187	245.9434124	210.3548193	0.2255
JTY_0188	765.4931079	830.5195695	-0.11762
JTY_0189	488.160125	439.697327	0.15084
JTY_0190	530.5163377	429.3596922	0.30521
JTY_0191	204.3167149	163.3004742	0.32328
JTY_0192	1642.648295	1886.415151	-0.19962
JTY_0193	518.1458411	548.8228263	-0.082982
JTY_0194	1503.966712	2656.485683	-0.82075
JTY_0195	1667.529987	1855.690489	-0.15424
JTY_0196	806.9934656	954.0242337	-0.24147
JTY_0197	849.5221535	1002.034158	-0.23821
JTY_0198	2136.284354	2185.682024	-0.03298
JTY_0199	245.8768647	254.6916884	-0.050816
JTY_0200	1147.459809	1040.996877	0.14048
JTY_0201	153.5052421	162.8064904	-0.08487
JTY_0202	193.9998405	190.1466426	0.028943
JTY_0203	850.6741432	827.4659345	0.039907
JTY_0204	1075.632448	991.4103635	0.11763
JTY_0205	193.9913324	180.2272323	0.10618
JTY_0206	436.8864699	358.847246	0.28389
JTY_0207	541.6329204	549.9639934	-0.022022
JTY_0208	2779.562211	3048.740118	-0.13336
JTY_0209	524.0604809	578.4447596	-0.14245
JTY_0210	762.0863554	838.5254789	-0.1379
JTY_0211	731.7189296	671.3210164	0.12429
JTY_0212	5699.707339	6795.778014	-0.25375
JTY_0213	1059.574852	1608.144835	-0.60191
JTY_0214	780.7311382	1127.067853	-0.52968
JTY_0215	615.8763297	648.7853102	-0.0751
JTY_0216	724.45732	624.9030763	0.21327
JTY_0217	1817.260028	2300.993699	-0.34049
JTY_0218	540.8554751	511.4608471	0.080619
JTY_0219	457.1657568	438.5914525	0.05984
JTY_0220	544.0099314	517.8337836	0.071144
JTY_0221	1026.47278	844.0345165	0.28232
JTY_0222	2344.624401	2326.510164	0.011189
JTY_0223	585.0706605	593.3950035	-0.020382
JTY_0224	593.6400249	565.103983	0.071072
JTY_0225	140.7925321	110.5551903	0.3488
JTY_0226	1362.065364	1416.94081	-0.056984
JTY_0227	1350.065058	1112.439351	0.2793
JTY_0228	423.188416	364.5842312	0.21505
JTY_0229	131.4936317	144.7390837	-0.13846
JTY_0230	283.4764719	231.7385615	0.29073
JTY_0231	794.2791904	923.7277634	-0.21782
JTY_0232	848.8442005	780.2233827	0.12161
JTY_0233	641.8459848	690.3773411	-0.10516
JTY_0234	787.5024665	751.8524669	0.066835
JTY_0235	605.1801729	592.5731616	0.030371
JTY_0236	423.8120923	387.0556958	0.13088
JTY_0237	477.8458121	436.7839985	0.12963
JTY_0238	379.4381071	546.1597986	-0.52546
JTY_0239	404.9426985	549.6792217	-0.44087
JTY_0240	1288.46534	1331.935118	-0.04787
JTY_0241	310.1689235	316.2599343	-0.028057
JTY_0242	2810.458241	3070.770566	-0.1278
JTY_0243	137.3139922	205.2899979	-0.58018
JTY_0244	613.4123448	669.829478	-0.12694
JTY_0245	1073.856691	1016.589752	0.079064
JTY_0246	129.2320573	284.6686771	-1.1393
JTY_0247	347.660453	376.7224437	-0.11582
JTY_0248	838.608313	1001.19266	-0.25565
JTY_0249	1282.220528	1765.779848	-0.46166
JTY_0250	3127.058333	6070.541538	-0.95702
JTY_0251	1023.378959	1761.333245	-0.78333
JTY_0252	323.0771403	399.4646385	-0.30619
JTY_0253	259.3570322	197.3993681	0.39382
JTY_0254	432.2901255	340.3889331	0.34482
JTY_0255	5683.508175	5356.286228	0.085549
JTY_0256	2293.305563	2167.368262	0.081484
JTY_0257	3860.016248	2820.099254	0.45286
JTY_0258	30649.91492	38992.46703	-0.34731
JTY_0259	1319.285505	946.2672168	0.47944
JTY_0260	139.3119948	113.6341738	0.29392
JTY_0261	247.1248826	215.023509	0.20075
JTY_0262	634.8927826	589.5962581	0.10679
JTY_0263	938.4731925	955.9615787	-0.026637
JTY_0264	202.3669936	195.7244291	0.04815
JTY_0265	219.2502433	207.0738629	0.082433
JTY_0266	338.8947584	283.6760027	0.25659
JTY_0267	453.0894161	237.248079	0.9334
JTY_0268	334.0603345	270.6430682	0.30372
JTY_0269	723.090166	604.6266296	0.25813
JTY_0270	1039.639736	457.6562875	1.1837
JTY_0271	553.9860435	290.1796425	0.9329
JTY_0272	391.2199466	360.7253246	0.11708
JTY_0273	1896.259293	1810.369283	0.066872
JTY_0274	552.5038173	394.9953153	0.48415
JTY_0275	310.86056	380.1079905	-0.29014
JTY_0276	637.2024374	554.3420942	0.20098
JTY_0277	1655.82773	1611.075434	0.039529
JTY_0278	1380.367557	1344.411824	0.038077
JTY_0279	447.4016392	444.9621967	0.0078878
JTY_0280	293.3784288	274.5879812	0.095494
JTY_0281	261.6768638	294.1984912	-0.169
JTY_0282	388.903692	431.280774	-0.14921
JTY_0283	552.1872293	578.6741983	-0.067594
JTY_0284	123.7789477	129.0983898	-0.060705
JTY_0285	21.32035317	28.4298192	-0.41517
JTY_0286	0	0	NA
JTY_0287	1719.234144	1954.416301	-0.18497
JTY_0288	1150.74903	1280.239815	-0.15384
JTY_0289	1513.540891	2000.869037	-0.4027
JTY_0290	580.659979	474.999062	0.28977
JTY_0291	1354.758362	1573.65427	-0.21608
JTY_0292	4222.737334	5797.335283	-0.45721
JTY_0293	1886.741605	2631.282221	-0.47987
JTY_0294	4078.772591	4803.954583	-0.23609
JTY_0295	156.010575	202.7718674	-0.37821
JTY_0296	1316.602385	1384.932245	-0.072996
JTY_0297	270.8276066	433.4208739	-0.67839
JTY_0298	111.6846583	135.4317714	-0.27814
JTY_0299	726.1809785	771.1080503	-0.086604
JTY_0300	1145.347435	1329.958569	-0.2156
JTY_0301	1120.532764	1175.953089	-0.069646
JTY_0302	1039.29783	1129.435925	-0.11999
JTY_0303	3583.406013	3362.294197	0.091886
JTY_0304	500.1210062	478.4306292	0.063967
JTY_0305	598.8270816	733.5224547	-0.2927
JTY_0306	573.9413127	605.5810506	-0.077417
JTY_0307	2361.156406	3255.485647	-0.46338
JTY_0308	210.4399335	315.9032448	-0.58607
JTY_0309	201.3867134	314.5849431	-0.64348
JTY_0310	123.3190398	217.8878092	-0.82119
JTY_0311	280.6473526	301.8422996	-0.10504
JTY_0312	549.1492917	908.5059473	-0.7263
JTY_0313	559.6548323	678.6437655	-0.27812
JTY_0314	613.328577	470.0842816	0.38374
JTY_0315	1284.864237	1211.230176	0.085143
JTY_0316	360.9426293	358.5493092	0.009598
JTY_0317	1112.886705	1350.288891	-0.27896
JTY_0318	1209.092864	1772.000171	-0.55145
JTY_0319	1713.255393	2345.303512	-0.45303
JTY_0320	187.4085258	216.4351471	-0.20775
JTY_0321	438.698057	404.3051078	0.11778
JTY_0322	727.9020492	822.8988188	-0.17697
JTY_0323	2715.297798	3233.00168	-0.25176
JTY_0324	807.5517255	882.4274706	-0.12792
JTY_0325	1212.051365	1436.293019	-0.2449
JTY_0326	501.8400611	502.8803852	-0.0029876
JTY_0327	681.0912241	694.5930407	-0.02832
JTY_0328	324.8234703	276.8893675	0.23035
JTY_0329	246.6713143	272.3996661	-0.14313
JTY_0330	119.0878911	84.45693239	0.49574
JTY_0331	126.6700331	115.3501367	0.13506
JTY_0332	412.1886438	353.9928212	0.21958
JTY_0333	332.7226646	311.8486153	0.093474
JTY_0334	309.6947619	421.2213982	-0.44373
JTY_0335	381.1377941	380.4999767	0.0024163
JTY_0336	302.7521247	295.9927717	0.032575
JTY_0337	331.9096835	401.194509	-0.27351
JTY_0338	292.8569894	316.9589721	-0.1141
JTY_0339	319.1053972	336.3265198	-0.07583
JTY_0340	590.1894204	1147.903137	-0.95975
JTY_0341	659.2631133	809.3125425	-0.29584
JTY_0342	266.3606802	341.5951846	-0.35891
JTY_0343	287.4038274	269.3057371	0.093834
JTY_0344	314.2054493	271.4832435	0.21085
JTY_0345	110.4591548	116.9057947	-0.081833
JTY_0346	1374.132469	1407.147195	-0.034252
JTY_0347	1791.192769	1790.778787	0.00033348
JTY_0348	1453.309159	1340.489727	0.11658
JTY_0349	520.1445773	488.3689864	0.090941
JTY_0350	16007.21292	11648.68616	0.45855
JTY_0351	2194.04336	1713.449693	0.35669
JTY_0352	1690.734492	1245.366463	0.44108
JTY_0353	265.7283649	191.755391	0.47069
JTY_0354	419.1174618	433.9158864	-0.050061
JTY_0355	1328.126237	1077.463303	0.30175
JTY_0356	409.4903888	371.1830267	0.1417
JTY_0357	168.6196147	178.6286099	-0.083191
JTY_0358	321.0306732	292.5257991	0.13415
JTY_0359	30933.51853	27143.2336	0.18858
JTY_0360	5783.884542	4460.323829	0.37489
JTY_0361	14957.34849	12028.77264	0.31437
JTY_0362	4297.146538	2201.112108	0.96515
JTY_0363	2907.244645	2067.888794	0.49149
JTY_0364	233.9101606	234.2365564	-0.0020117
JTY_0365	330.6384306	281.4290175	0.23248
JTY_0366	229.8997441	233.0230397	-0.019468
JTY_0367	316.5034197	256.9277959	0.30086
JTY_0368	300.7548396	278.258452	0.11216
JTY_0369	605.0675719	505.8746672	0.25832
JTY_0370	509.9963004	484.2127223	0.074846
JTY_0371	1130.527607	1306.767549	-0.20901
JTY_0372	650.260565	766.0665073	-0.23645
JTY_0373	970.5967689	853.9823345	0.18467
JTY_0374	362.6937133	341.6047751	0.086424
JTY_0375	672.4185181	841.2438532	-0.32316
JTY_0376	532.2031335	415.0083525	0.35884
JTY_0377	136.0966425	126.291982	0.10787
JTY_0378	243.7594395	208.5794428	0.22486
JTY_0379	184.5760875	140.982205	0.3887
JTY_0380	203.0567148	167.8638562	0.27459
JTY_0381	787.0529275	655.0961787	0.26475
JTY_0382	75.98611592	49.88909588	0.60701
JTY_0383	303.7704025	262.9558761	0.20816
JTY_0384	823.7905934	696.2844078	0.2426
JTY_0385	590.515152	454.2283816	0.37856
JTY_0386	141.331735	117.2799099	0.26913
JTY_0387	180.0033342	246.8880153	-0.45583
JTY_0388	356.2285328	262.266113	0.44177
JTY_0389	472.075863	470.9569662	0.0034235
JTY_0390	460.7511819	440.6746887	0.064274
JTY_0391	2889.012115	3219.162276	-0.15611
JTY_0392	16812.47719	22694.6296	-0.43282
JTY_0393	676.7478287	591.3410826	0.19463
JTY_0394	1752.550787	1684.204499	0.057389
JTY_0395	1747.898412	1784.788177	-0.030132
JTY_0396	772.5926713	921.5013196	-0.25428
JTY_0397	162.6538847	181.3755696	-0.15717
JTY_0398	580.0827471	568.5664339	0.02893
JTY_0399	684.3313326	607.5624233	0.17166
JTY_0400	513.5528001	424.0712764	0.27621
JTY_0401	420.8519956	356.1436826	0.24085
JTY_0402	135.7847984	87.52504656	0.63355
JTY_0403	11.89776121	14.50391294	-0.28575
JTY_0404	31.50092136	22.22428034	0.50326
JTY_0405	484.9165423	458.2065043	0.081739
JTY_0406	410.7753075	342.1924497	0.26354
JTY_0407	1153.826135	1149.095079	0.0059277
JTY_0408	329.9215004	292.0652112	0.17583
JTY_0409	320.77228	240.7421106	0.41406
JTY_0410	352.649959	259.529893	0.44234
JTY_0411	117.2556158	99.25677676	0.24042
JTY_0412	582.9032823	361.8726937	0.68777
JTY_0413	230.5581805	117.9353654	0.96713
JTY_0414	1002.690301	688.4480654	0.54246
JTY_0415	433.8119876	385.2934498	0.17111
JTY_0416	674.1183632	578.5644556	0.22052
JTY_0417	946.3451671	800.6518436	0.24119
JTY_0418	772.680708	740.2234035	0.061912
JTY_0419	2271.316149	3168.260475	-0.48016
JTY_0420	794.5725832	1405.054044	-0.82237
JTY_0421	881.2885025	1590.223316	-0.85154
JTY_0422	850.6098218	1014.087573	-0.25361
JTY_0423	433.0018629	396.5093356	0.12702
JTY_0424	676.6671925	755.8036467	-0.15957
JTY_0425	0	0	NA
JTY_0426	451.6020364	471.9189808	-0.063487
JTY_0427	835.6375396	945.4275551	-0.17809
JTY_0428	2207.971225	2920.162888	-0.40333
JTY_0429	370.9612463	382.8613685	-0.045554
JTY_0430	505.4734715	584.4034384	-0.20933
JTY_0431	738.0846339	978.9622598	-0.40747
JTY_0432	3382.220531	3726.899007	-0.14
JTY_0433	844.6321196	1087.24458	-0.36428
JTY_0434	10974.66464	12400.17555	-0.17618
JTY_0435	1409.001573	1837.965608	-0.38344
JTY_0436	532.6973443	492.77862	0.11238
JTY_0437	314.5605378	291.6494196	0.1091
JTY_0438	331.6912645	321.9824883	0.042859
JTY_0439	628.7080895	518.2520511	0.27874
JTY_0440	460.7358136	578.4718146	-0.32831
JTY_0441	699.1674988	821.8195497	-0.23318
JTY_0442	756.0151985	730.6059541	0.049322
JTY_0443	515.5881364	476.9244618	0.11246
JTY_0444	1728.597632	1601.447711	0.11023
JTY_0445	368.0102427	356.4302399	0.046126
JTY_0446	484.4612666	498.8461069	-0.042213
JTY_0447	676.1479901	754.4120878	-0.15801
JTY_0448	445.8982123	490.9462368	-0.13885
JTY_0449	61652.40822	103227.8475	-0.7436
JTY_0450	626.227507	657.9842361	-0.071366
JTY_0451	822.8334751	739.9739378	0.15313
JTY_0452	588.3113047	615.2869486	-0.06468
JTY_0453	407.6194002	359.1777401	0.18252
JTY_0454	166.7651376	132.4216017	0.33268
JTY_0455	220.4512349	168.8078137	0.38508
JTY_0456	453.7803191	314.7495828	0.52779
JTY_0457	154.6474123	105.7340099	0.54854
JTY_0458	538.70319	444.0601017	0.27874
JTY_0459	1082.709221	1345.734227	-0.31375
JTY_0460	80.7992892	109.1358113	-0.43371
JTY_0461	396.3822666	467.2946513	-0.23744
JTY_0462	732.5240827	710.7542682	0.043525
JTY_0463	115.2155179	140.7195262	-0.28849
JTY_0464	831.5321078	881.8817704	-0.084813
JTY_0465	308.4877603	260.1519703	0.24586
JTY_0466	179.6339236	164.0048629	0.13132
JTY_0467	829.2227722	761.4407348	0.12303
JTY_0468	1075.035103	973.2058738	0.14357
JTY_0469	186.1191254	166.700357	0.15897
JTY_0470	69.08256417	127.0389892	-0.87888
JTY_0471	215.0436827	190.5487851	0.17447
JTY_0472	681.3100521	725.5650635	-0.090793
JTY_0473	316.5045373	317.4086301	-0.0041152
JTY_0474	1322.127469	1234.564251	0.098859
JTY_0475	3229.338969	3533.125674	-0.12971
JTY_0476	289.8713981	286.8124206	0.015305
JTY_0477	6200.333236	5476.030078	0.17922
JTY_0478	1412.960706	1424.024631	-0.011253
JTY_0479	1205.719173	1376.198251	-0.19079
JTY_0480	917.0700102	1018.070917	-0.15073
JTY_0481	132.6241264	123.1552746	0.10686
JTY_0482	105.0926784	129.9733954	-0.30655
JTY_0483	1035.083499	1188.351152	-0.19921
JTY_0484	1029.654383	996.0596954	0.047856
JTY_0485	364.2238327	532.7247343	-0.54856
JTY_0486	3075.097727	5325.802727	-0.79237
JTY_0487	374.6113959	435.0518331	-0.21579
JTY_0488	408.0891377	540.8138702	-0.40625
JTY_0489	584.2507163	528.4035316	0.14495
JTY_0490	847.9085529	777.6190505	0.12485
JTY_0491	503.2992538	470.0390526	0.098636
JTY_0492	206.6541429	205.2123202	0.010101
JTY_0493	467.8148616	473.1763392	-0.01644
JTY_0494	5039.605819	7858.556758	-0.64095
JTY_0495	998.7445997	1202.984806	-0.26843
JTY_0496	2001.161652	2383.251581	-0.25209
JTY_0497	1401.014106	1523.208164	-0.12064
JTY_0498	194.4424284	174.1211932	0.15925
JTY_0499	196.6384537	167.4152825	0.23211
JTY_0500	316.6949614	335.4759981	-0.083116
JTY_0501	1449.479975	1753.561866	-0.27475
JTY_0502	672.7136023	789.0629227	-0.23015
JTY_0503	1080.158898	1028.555235	0.070624
JTY_0504	39.61777559	36.07244819	0.13525
JTY_0505	472.6903274	483.3274653	-0.032106
JTY_0506	516.6289125	485.0107025	0.091112
JTY_0507	1341.830046	1437.692479	-0.099553
JTY_0508	599.3486416	562.9187273	0.090469
JTY_0509	569.249991	589.9654585	-0.051568
JTY_0510	362.0745068	325.3428382	0.15433
JTY_0511	362.736919	369.3979822	-0.026252
JTY_0512	447.5513806	406.6339725	0.13832
JTY_0513	818.1056605	1022.97256	-0.32241
JTY_0514	1783.129526	2232.782686	-0.32443
JTY_0515	1647.736765	1613.444583	0.030342
JTY_0516	572.361987	570.5374727	0.0046062
JTY_0517	231.2991286	250.8064222	-0.11681
JTY_0518	1123.236803	1215.569284	-0.11397
JTY_0519	348.0208597	371.9551357	-0.095955
JTY_0520	634.9116322	650.8173831	-0.035697
JTY_0521	45.44495767	46.08730375	-0.020249
JTY_0522	3383.420241	4696.556637	-0.47312
JTY_0523	2221.997383	3347.949388	-0.59142
JTY_0524	5363.247404	7408.617264	-0.4661
JTY_0525	1951.865192	2462.477251	-0.33526
JTY_0526	569.9065875	735.6106917	-0.36822
JTY_0527	172.9592459	194.8641789	-0.17204
JTY_0528	147.5469692	131.5289886	0.16579
JTY_0529	987.9831626	288.8632334	1.7741
JTY_0530	468.687167	422.9489612	0.14814
JTY_0531	364.144773	326.438016	0.1577
JTY_0532	422.4679433	330.656663	0.35351
JTY_0533	70.17447635	45.30504697	0.63127
JTY_0534	37.48721902	26.20200569	0.51672
JTY_0535	933.6195119	849.6006862	0.13605
JTY_0536	271.8260729	238.6407743	0.18784
JTY_0537	1275.257602	1440.948524	-0.17623
JTY_0538	301.5534255	320.4527142	-0.087698
JTY_0539	237.23443	205.3658784	0.20812
JTY_0540	386.2529254	343.7740135	0.16809
JTY_0541	853.1880394	794.1324719	0.10348
JTY_0542	505.4588772	490.0280293	0.044729
JTY_0543	2433.741181	2799.660762	-0.20208
JTY_0544	439.6456577	445.0968467	-0.017778
JTY_0545	999.2566725	865.1789569	0.20786
JTY_0546	42.44414846	40.96987193	0.051002
JTY_0547	697.4419094	770.6251564	-0.14396
JTY_0548	496.5302641	472.5386857	0.071449
JTY_0549	367.4937689	306.6730318	0.26102
JTY_0550	494.9464228	461.9137848	0.099649
JTY_0551	1088.336881	1168.518301	-0.10256
JTY_0552	1382.088835	1391.537248	-0.0098292
JTY_0553	482.0386773	593.6096734	-0.30037
JTY_0554	312.2688593	278.3517236	0.16588
JTY_0555	830.0063114	716.8251226	0.2115
JTY_0556	740.1596916	723.3602952	0.033122
JTY_0557	617.7357006	791.1576731	-0.35698
JTY_0558	67.49557332	78.07091844	-0.20999
JTY_0559	1621.810256	2009.339457	-0.30912
JTY_0560	171.7946088	167.3103376	0.038158
JTY_0561	497.2549879	608.0436924	-0.29019
JTY_0562	1504.260421	1649.662417	-0.13312
JTY_0563	427.0853042	536.1035083	-0.32799
JTY_0564	266.1482671	408.323027	-0.61748
JTY_0565	234.5732678	355.5198247	-0.59989
JTY_0566	1047.940531	1234.802109	-0.23672
JTY_0567	1271.175702	1423.374746	-0.16315
JTY_0568	672.7206652	712.6814266	-0.08325
JTY_0569	315.1945693	376.6652038	-0.25704
JTY_0570	1637.263527	1858.369694	-0.18275
JTY_0571	259.9619285	215.720965	0.26913
JTY_0572	526.8049972	535.961939	-0.024862
JTY_0573	1057.407864	1139.597044	-0.10799
JTY_0574	1685.480003	1549.50437	0.12135
JTY_0575	345.3275633	359.159523	-0.056659
JTY_0576	659.7168963	607.8013312	0.11825
JTY_0577	1438.452817	1518.036362	-0.077688
JTY_0578	5256.131968	5015.320296	0.06766
JTY_0579	759.6219937	800.6602799	-0.075909
JTY_0580	279.0074066	230.6498105	0.2746
JTY_0581	85.13501469	74.94241412	0.18397
JTY_0582	522.7916303	520.9032068	0.0052207
JTY_0583	1857.927382	2218.114315	-0.25564
JTY_0584	1172.729186	171.1309471	2.7767
JTY_0585	1434.926761	811.5583618	0.82221
JTY_0586	858.0289948	678.5064106	0.33866
JTY_0587	467.5254273	145.6919229	1.6821
JTY_0588	448.0116219	339.4629292	0.40028
JTY_0589	389.3769618	271.8403993	0.51841
JTY_0590	473.7196183	411.3844425	0.20355
JTY_0591	747.2426959	729.9510088	0.033777
JTY_0592	703.791488	629.7162692	0.16045
JTY_0593	3411.148205	3688.574631	-0.11281
JTY_0594	690.7329734	697.1521001	-0.013345
JTY_0595	799.6906049	807.7327248	-0.014436
JTY_0596	50.77227557	73.58257412	-0.53532
JTY_0597	269.0276266	324.1929536	-0.2691
JTY_0598	296.0931608	259.7940408	0.18868
JTY_0599	1072.68407	981.3830399	0.12834
JTY_0600	792.4500336	718.4309455	0.14147
JTY_0601	989.9362261	1534.433995	-0.6323
JTY_0602	703.9378682	867.3479806	-0.30116
JTY_0603	449.4148598	549.6813693	-0.29055
JTY_0604	324.4385154	340.753968	-0.070785
JTY_0605	604.8689732	673.3054265	-0.15464
JTY_0606	716.0328454	742.5129566	-0.05239
JTY_0607	688.0198293	688.4249992	-0.00084934
JTY_0608	421.6649333	404.4384352	0.060177
JTY_0609	734.3973963	752.9135055	-0.035923
JTY_0610	208.4056109	228.5158562	-0.1329
JTY_0611	63.37183824	61.39905935	0.045625
JTY_0612	1348.59116	1308.886904	0.043113
JTY_0613	332.6830489	351.5761131	-0.079689
JTY_0614	21.0633516	34.82296877	-0.7253
JTY_0615	217.8246395	171.4622148	0.34528
JTY_0616	185.9329928	151.8407404	0.29222
JTY_0617	317.4535404	225.1163236	0.49587
JTY_0618	213.4150578	188.8455941	0.17645
JTY_0619	460.3912324	427.8966188	0.1056
JTY_0620	310.3035134	283.7230906	0.1292
JTY_0621	454.8058916	366.3287661	0.31211
JTY_0622	68.33633652	51.42707731	0.41012
JTY_0623	144.414767	216.4269785	-0.58366
JTY_0624	44.65128509	50.40554979	-0.17488
JTY_0625	76.81972404	63.9408311	0.26474
JTY_0626	865.9762071	840.3235461	0.043382
JTY_0627	390.6513732	512.2554608	-0.39098
JTY_0628	493.7101189	413.1720496	0.25692
JTY_0629	1988.727017	1957.580005	0.022774
JTY_0630	296.2496642	264.0351276	0.16608
JTY_0631	226.4275002	237.0180266	-0.065948
JTY_0632	187.6348769	185.7871478	0.014277
JTY_0633	85.52906974	127.9415295	-0.581
JTY_0634	172.8784356	201.5049016	-0.22106
JTY_0635	628.6881045	576.7115049	0.12449
JTY_0636	589.669532	529.0330561	0.15655
JTY_0637	588.1141517	482.3680698	0.28596
JTY_0638	233.827527	197.7990347	0.24141
JTY_0639	119.7364159	196.4069008	-0.71398
JTY_0640	209.5208442	198.8783249	0.075208
JTY_0641	566.6713483	597.6241006	-0.076726
JTY_0642	290.4851569	539.2236714	-0.89242
JTY_0643	654.4740501	1181.062483	-0.85168
JTY_0644	2103.75722	2752.602195	-0.38783
JTY_0645	793.6526355	725.023379	0.13048
JTY_0646	84.65109487	75.36819356	0.16757
JTY_0647	1110.375098	910.2843057	0.28666
JTY_0648	1678.10863	1396.58613	0.26493
JTY_0649	1048.564709	1282.289191	-0.29031
JTY_0650	636.4913877	666.1407859	-0.065686
JTY_0651	651.5958219	854.6670843	-0.39139
JTY_0652	689.9560204	879.1908871	-0.34967
JTY_0653	42.41044954	63.80507911	-0.58925
JTY_0654	348.5982997	459.0987411	-0.39724
JTY_0655	260.1080959	282.0313607	-0.11674
JTY_0656	354.6278031	408.2663402	-0.2032
JTY_0657	1147.905705	1458.256722	-0.34524
JTY_0658	2390.802947	2821.144078	-0.23879
JTY_0659	1136.276024	1477.823097	-0.37916
JTY_0660	3810.343783	5991.700793	-0.65304
JTY_0661	850.4724717	961.3152901	-0.17675
JTY_0662	280.6204455	347.9469861	-0.31025
JTY_0663	360.3247967	401.4140676	-0.15579
JTY_0664	160.3631841	140.864782	0.18703
JTY_0665	593.9791256	652.1021122	-0.13469
JTY_0666	815.2176163	952.2541341	-0.22416
JTY_0667	2025.31077	1688.378657	0.2625
JTY_0668	250.6477982	209.6358697	0.25778
JTY_0669	552.3379663	411.3700113	0.42511
JTY_0670	380.2285868	406.6330692	-0.096861
JTY_0671	242.3870078	260.9585594	-0.10651
JTY_0672	23176.30645	464.2475811	5.6416
JTY_0673	408.0271121	925.499929	-1.1816
JTY_0674	3160.981047	3333.90345	-0.07684
JTY_0675	159.3177479	163.5628372	-0.037938
JTY_0676	91.33591488	111.855301	-0.29238
JTY_0677	450.5642195	481.8389138	-0.096818
JTY_0678	793.9781787	759.2348636	0.064553
JTY_0679	373.2969967	634.7124189	-0.76578
JTY_0680	177.0131423	143.9326672	0.29846
JTY_0681	106.3528497	119.4901462	-0.16803
JTY_0682	1534.978757	1619.531831	-0.077358
JTY_0683	47.87517522	58.23601846	-0.28263
JTY_0684	32.12093458	32.99460125	-0.038716
JTY_0685	50.23931824	34.39715481	0.54653
JTY_0686	23338.38219	23159.15205	0.011122
JTY_0687	16441.52302	17683.55237	-0.10506
JTY_0688	989.5869848	912.1145404	0.11761
JTY_0689	1090.989592	1114.23246	-0.030413
JTY_0690	746.9631275	799.0255609	-0.097205
JTY_0691	2125.52814	3003.658191	-0.4989
JTY_0692	626.193993	841.4652832	-0.42629
JTY_0693	297.1275362	343.9503138	-0.21112
JTY_0694	551.7738746	583.6136225	-0.080936
JTY_0695	6374.684294	12711.46719	-0.9957
JTY_0696	1254.334255	2933.593117	-1.2257
JTY_0697	1144.907859	2343.875452	-1.0337
JTY_0698	411.9437177	451.3426619	-0.13178
JTY_0699	291.363017	296.0025087	-0.022792
JTY_0700	1078.983319	1639.907228	-0.60394
JTY_0701	1294.70861	1709.907386	-0.40129
JTY_0702	868.4386731	1135.694987	-0.38708
JTY_0703	5827.05881	7448.479546	-0.35418
JTY_0704	5750.157178	8682.623132	-0.59453
JTY_0705	507.9483934	513.957511	-0.016967
JTY_0706	532.5873257	696.4283233	-0.38696
JTY_0707	877.2862439	977.7771812	-0.15646
JTY_0708	187.642224	182.0541695	0.043617
JTY_0709	1055.412377	1103.602741	-0.064414
JTY_0710	114.0830852	117.697067	-0.044993
JTY_0711	707.7322935	891.1817611	-0.33252
JTY_0712	1035.331008	864.6674699	0.25987
JTY_0713	1402.854308	1109.136518	0.33893
JTY_0714	490.714811	455.5952318	0.10713
JTY_0715	568.1224853	519.0858905	0.13023
JTY_0716	298.5143584	255.9673329	0.22184
JTY_0717	338.9778521	342.6564657	-0.015572
JTY_0718	92.54331423	79.79482094	0.21383
JTY_0719	107.656782	101.4672639	0.085425
JTY_0720	3414.552672	4572.739912	-0.42136
JTY_0721	3387.674155	4854.934264	-0.51916
JTY_0722	2767.695384	3555.572129	-0.3614
JTY_0723	1309.175171	1682.807054	-0.36221
JTY_0724	4002.451778	5006.939206	-0.32304
JTY_0725	779.0473011	1038.207458	-0.41431
JTY_0726	1172.441257	1410.008474	-0.26619
JTY_0727	2365.9411	2587.795744	-0.12931
JTY_0728	501.2156327	565.2788353	-0.17353
JTY_0729	18.71822222	22.60582496	-0.27225
JTY_0730	766.2771988	1134.834638	-0.56654
JTY_0731	1677.63974	1902.64937	-0.18158
JTY_0732	652.1723957	648.1833811	0.0088513
JTY_0733	468.0900089	411.6398121	0.1854
JTY_0734	1843.004723	2245.639204	-0.28507
JTY_0735	394.4095778	473.9487504	-0.26504
JTY_0736	1230.628089	1726.342022	-0.48832
JTY_0737	368.7061274	479.5787501	-0.3793
JTY_0738	1683.746213	2301.640381	-0.45099
JTY_0739	1109.636557	1197.395138	-0.10981
JTY_0740	364.3492196	428.5507214	-0.23414
JTY_0741	2163.066532	2621.789968	-0.27747
JTY_0742	15.3098337	9.164852438	0.74028
JTY_0743	2685.128829	4772.087604	-0.82963
JTY_0744	7542.576305	7838.375271	-0.055497
JTY_0745	644.0721172	697.6489975	-0.11528
JTY_0746	1447.231677	1911.619062	-0.4015
JTY_0747	276.0620249	282.4061847	-0.032779
JTY_0748	435.220961	362.1296284	0.26524
JTY_0749	714.615409	681.7572729	0.067909
JTY_0750	1138.512556	1356.303471	-0.25253
JTY_0751	560.1342882	488.5961478	0.19713
JTY_0752	505.1152792	621.4722904	-0.29908
JTY_0753	217.0293904	266.7573264	-0.29764
JTY_0754	587.0950013	674.6049715	-0.20045
JTY_0755	218.6648683	185.4217198	0.23791
JTY_0756	461.0308353	378.6060971	0.28417
JTY_0757	356.1759528	317.5287799	0.1657
JTY_0758	1282.733608	1333.903261	-0.056432
JTY_0759	332.0656704	313.8394572	0.081442
JTY_0760	90.29862352	74.02362747	0.28672
JTY_0761	411.9646396	370.2205238	0.15414
JTY_0762	378.542921	329.8343975	0.19872
JTY_0763	303.474967	316.0073427	-0.058381
JTY_0764	306.9083841	410.630096	-0.42003
JTY_0765	270.2127302	200.129909	0.43316
JTY_0766	1728.252942	1774.563345	-0.03815
JTY_0767	2267.743624	3338.574057	-0.55797
JTY_0768	7.737189594	8.051254646	-0.057404
JTY_0769	24.49169304	18.82290655	0.3798
JTY_0770	142.8425506	139.1281303	0.038012
JTY_0771	24.07073094	19.63042509	0.29419
JTY_0772	858.8988801	1499.937359	-0.80434
JTY_0773	1211.40446	2848.117175	-1.2333
JTY_0774	2145.084787	5667.844591	-1.4018
JTY_0775	1136.218896	1379.399399	-0.2798
JTY_0776	919.5447241	696.8303538	0.40011
JTY_0777	117.3174511	153.6918761	-0.38962
JTY_0778	974.9630183	1041.955465	-0.095874
JTY_0779	3312.886394	3840.492926	-0.2132
JTY_0780	2541.822687	2489.791169	0.029839
JTY_0781	370.2300535	291.1737085	0.34654
JTY_0782	59.27639298	47.37151841	0.32344
JTY_0783	682.2094625	686.7853099	-0.0096444
JTY_0784	98.84556263	88.89394078	0.15309
JTY_0785	2.596893042	3.715072733	-0.5166
JTY_0786	307.31435	208.756707	0.55789
JTY_0787	80.95743577	63.31193806	0.35469
JTY_0788	385.7164416	354.8765308	0.12022
JTY_0789	418.0122994	543.0855557	-0.37763
JTY_0790	881.6875154	1170.726731	-0.40907
JTY_0791	3383.273428	3684.080279	-0.12288
JTY_0792	1490.067307	1242.283572	0.26238
JTY_0793	497.5104218	391.424547	0.34599
JTY_0794	897.4323373	775.642181	0.21041
JTY_0795	477.9661234	414.4998163	0.20554
JTY_0796	539.8132496	461.9802043	0.22463
JTY_0797	820.3752103	738.4869724	0.15171
JTY_0798	525.0423882	464.0296129	0.17822
JTY_0799	1006.299562	963.4685938	0.06275
JTY_0800	639.1927249	567.0014363	0.1729
JTY_0801	413.213167	352.5052033	0.22924
JTY_0802	212.8480937	199.7644203	0.091525
JTY_0803	895.2007987	771.8527802	0.21389
JTY_0804	614.6011009	598.2606781	0.038876
JTY_0805	589.3731603	542.4972244	0.11957
JTY_0806	122.0357571	122.9681522	-0.010981
JTY_0807	423.0351964	358.6500018	0.2382
JTY_0808	401.6952102	386.1193664	0.057054
JTY_0809	566.5047917	546.3950798	0.052144
JTY_0810	194.0431949	257.939802	-0.41066
JTY_0811	861.7703694	1008.300714	-0.22655
JTY_0812	433.8826717	465.5840519	-0.10174
JTY_0813	318.8303671	481.3960842	-0.59444
JTY_0814	660.6842234	1112.711537	-0.75205
JTY_0815	479.9622892	920.359383	-0.93928
JTY_0816	259.2931905	565.6285314	-1.1253
JTY_0817	247.6328114	211.2503537	0.22925
JTY_0818	454.6602498	410.7646382	0.14648
JTY_0819	22.8909859	25.57327682	-0.15986
JTY_0820	181.8918646	183.8391795	-0.015363
JTY_0821	291.5910844	272.3179121	0.098655
JTY_0822	805.1852325	706.4874575	0.18866
JTY_0823	310.9231634	265.7609916	0.22643
JTY_0824	469.7593432	443.6319583	0.082559
JTY_0825	1427.63135	1416.061306	0.01174
JTY_0826	313.5249924	296.1640671	0.082184
JTY_0827	2731.17211	3243.829747	-0.24818
JTY_0828	766.0564803	678.9999575	0.17404
JTY_0829	169.5595664	200.5373678	-0.24208
JTY_0830	2142.129495	2242.397284	-0.065996
JTY_0831	954.4069255	954.1318625	0.00041585
JTY_0832	2169.355584	2862.946877	-0.40023
JTY_0833	1659.510674	1650.933317	0.0074761
JTY_0834	478.2115001	460.7643885	0.05362
JTY_0835	1059.428129	1258.467214	-0.24838
JTY_0836	869.4055021	1179.308979	-0.43984
JTY_0837	46.96446152	94.43514251	-1.0078
JTY_0838	148.8405969	148.711039	0.0012563
JTY_0839	207.601019	199.9861483	0.053913
JTY_0840	946.0842581	1097.553893	-0.21425
JTY_0841	619.9865821	668.7112475	-0.10915
JTY_0842	127.6273119	119.5159955	0.094733
JTY_0843	88.15833839	79.91491429	0.14163
JTY_0844	597.4294888	526.8890011	0.18127
JTY_0845	1264.713313	1217.684646	0.05467
JTY_0846	1418.753705	1009.384464	0.49115
JTY_0847	3215.534515	1978.743601	0.70047
JTY_0848	350.2226365	301.5130893	0.21605
JTY_0849	560.1237095	463.9193862	0.27187
JTY_0850	279.0664152	261.348532	0.094633
JTY_0851	71.83213523	65.7009943	0.12871
JTY_0852	6.533222738	3.179645775	1.0389
JTY_0853	2083.266942	3146.261277	-0.59479
JTY_0854	1949.364954	1972.487535	-0.017012
JTY_0855	2779.508306	3697.992292	-0.41191
JTY_0856	4218.108477	9002.32382	-1.0937
JTY_0857	919.0455834	704.343597	0.38386
JTY_0858	275.8232006	247.1509188	0.15835
JTY_0859	252.8703793	255.3717835	-0.014201
JTY_0860	442.9261976	402.9464001	0.13648
JTY_0861	613.4437764	401.0646871	0.6131
JTY_0862	185.2603265	112.1361446	0.7243
JTY_0863	174.6720898	114.9853224	0.6032
JTY_0864	413.3489911	338.6480806	0.28757
JTY_0865	258.3012141	221.4250865	0.22224
JTY_0866	874.4275805	971.7602178	-0.15226
JTY_0867	426.6969709	416.1180954	0.036219
JTY_0868	569.4828528	459.8313954	0.30855
JTY_0869	573.6168491	688.705549	-0.2638
JTY_0870	417.5750387	340.3112511	0.29518
JTY_0871	328.3303298	255.8060598	0.3601
JTY_0872	89.7715919	65.22569399	0.46082
JTY_0873	291.145841	224.8761108	0.37261
JTY_0874	340.3283376	276.0237748	0.30213
JTY_0875	1296.372573	1248.797382	0.053941
JTY_0876	60.42920123	84.56622547	-0.48484
JTY_0877	444.585461	415.7372983	0.096789
JTY_0878	808.8889412	546.553807	0.56558
JTY_0879	776.1786873	789.0263118	-0.023685
JTY_0880	604.3087996	502.021034	0.26754
JTY_0881	1680.525214	2061.376368	-0.2947
JTY_0882	3451.417309	4590.067449	-0.41133
JTY_0883	1180.859625	1201.712036	-0.025254
JTY_0884	1225.391807	1111.303599	0.14099
JTY_0885	292.2869215	401.3707748	-0.45755
JTY_0886	419.0763772	489.7104452	-0.22472
JTY_0887	135.03749	150.3589617	-0.15505
JTY_0888	217.2382135	204.1674756	0.089525
JTY_0889	1367.512613	1323.848048	0.046817
JTY_0890	227.2585556	232.1960034	-0.031009
JTY_0891	683.9997484	653.0371493	0.066831
JTY_0892	295.7805516	354.4430365	-0.26103
JTY_0893	760.0006251	948.7097784	-0.31997
JTY_0894	8435.571365	7928.534211	0.089432
JTY_0895	2614.731847	2455.617211	0.090577
JTY_0896	831.4301901	706.4358319	0.23504
JTY_0897	340.8924484	268.7695971	0.34295
JTY_0898	1621.763366	1490.6783	0.12159
JTY_0899	1393.522315	1577.883364	-0.17925
JTY_0900	733.4008145	643.4213508	0.18884
JTY_0901	403.7444398	413.4868589	-0.034399
JTY_0902	135.0134602	157.0764808	-0.21836
JTY_0903	286.7922331	231.8501925	0.30681
JTY_0904	225.738254	184.9362027	0.28762
JTY_0905	1139.395992	700.7685504	0.70126
JTY_0906	1090.370804	1048.243184	0.056845
JTY_0907	408.2231011	289.7526272	0.49454
JTY_0908	752.6427999	600.4729761	0.32587
JTY_0909	205.1635019	164.9989162	0.31432
JTY_0910	353.4437136	330.0078245	0.09898
JTY_0911	757.8324776	863.2388338	-0.18788
JTY_0912	745.8095024	574.8918506	0.37552
JTY_0913	149.8310194	140.6428595	0.0913
JTY_0914	374.9694348	331.6225804	0.17723
JTY_0915	245.6850489	190.597917	0.36628
JTY_0916	142.6265653	91.20541856	0.64505
JTY_0917	520.2929585	443.8149489	0.22937
JTY_0918	1282.09721	1518.815248	-0.24444
JTY_0919	1158.464305	1020.100653	0.1835
JTY_0920	1053.049376	1204.382086	-0.19372
JTY_0921	219.7062574	177.2089977	0.31012
JTY_0922	0	0	NA
JTY_0923	314.0483311	247.8904663	0.34128
JTY_0924	1239.975478	1168.067489	0.086188
JTY_0925	1021.144228	1105.768663	-0.11486
JTY_0926	673.1530947	624.5961889	0.10801
JTY_0927	462.4988381	446.8473419	0.049668
JTY_0928	501.3824544	417.4122676	0.26444
JTY_0929	476.5793221	383.8076857	0.31233
JTY_0930	772.4682581	660.8814834	0.22508
JTY_0931	29.61125971	17.81052417	0.73342
JTY_0932	141.1365807	163.8851282	-0.21559
JTY_0933	174.8711617	156.786583	0.15749
JTY_0934	260.2509859	177.5071592	0.55203
JTY_0935	480.8755853	324.202358	0.56877
JTY_0936	789.4097781	845.1739291	-0.098474
JTY_0937	756.5602943	588.4837665	0.36245
JTY_0938	302.1194742	279.8049127	0.1107
JTY_0939	578.3600213	526.0473611	0.13678
JTY_0940	281.084926	291.8352498	-0.054148
JTY_0941	135.7269282	155.8689026	-0.19963
JTY_0942	350.1993748	352.5456481	-0.0096336
JTY_0943	303.0536851	412.2448653	-0.44393
JTY_0944	3935.989526	6402.592148	-0.70193
JTY_0945	738.3053334	1055.953465	-0.51626
JTY_0946	362.9089561	321.9324446	0.17285
JTY_0947	255.6963158	219.0625363	0.22309
JTY_0948	423.1899789	361.0231704	0.22921
JTY_0949	375.5471399	323.1223202	0.21691
JTY_0950	1418.976545	1842.044916	-0.37646
JTY_0951	426.0710231	554.1446682	-0.37917
JTY_0952	549.0851729	613.0521594	-0.15898
JTY_0953	972.197491	989.3521642	-0.025235
JTY_0954	912.3725458	1025.405812	-0.1685
JTY_0955	2720.744312	3446.761889	-0.34124
JTY_0956	41.01244774	33.40293309	0.29609
JTY_0957	97.77587484	69.79790126	0.48629
JTY_0958	401.525598	324.7459232	0.30618
JTY_0959	249.8994733	247.662415	0.012973
JTY_0960	183.9173592	189.4674853	-0.042893
JTY_0961	413.430069	303.7468068	0.44477
JTY_0962	1863.420386	1564.91149	0.25187
JTY_0963	1578.577666	1416.992752	0.15579
JTY_0964	624.3598866	654.0462602	-0.067015
JTY_0965	1078.375413	851.0884379	0.34148
JTY_0966	165.6410507	136.375137	0.28048
JTY_0967	482.6305648	345.7748088	0.48109
JTY_0968	181.9546183	155.5726125	0.22599
JTY_0969	541.5541895	530.4606593	0.02986
JTY_0970	805.7267009	747.0396966	0.10911
JTY_0971	155.832416	208.3076534	-0.41872
JTY_0972	555.2029913	873.6631097	-0.65406
JTY_0973	1239.961806	1260.548431	-0.023756
JTY_0974	601.6174721	477.5550057	0.33318
JTY_0975	799.247265	891.7875837	-0.15806
JTY_0976	620.0978848	849.942127	-0.45487
JTY_0977	420.6751392	421.3091161	-0.0021726
JTY_0978	1169.899625	1984.152704	-0.76214
JTY_0979	882.9253216	914.2141829	-0.050241
JTY_0980	175.6171379	149.5623731	0.23169
JTY_0981	765.6290438	677.8959763	0.17558
JTY_0982	963.7325678	974.6041137	-0.016183
JTY_0983	1626.08414	1574.533088	0.046478
JTY_0984	13.57792567	17.44532514	-0.36158
JTY_0985	258.3836675	303.7205382	-0.23323
JTY_0986	175.2293789	151.4905602	0.21002
JTY_0987	195.9061938	116.6929483	0.74745
JTY_0988	131.8157388	94.1493631	0.4855
JTY_0989	152.8257631	133.1274166	0.19908
JTY_0990	210.6990056	217.7354136	-0.047393
JTY_0991	427.2151015	414.0911384	0.045014
JTY_0992	173.1173836	141.034621	0.2957
JTY_0993	191.5557444	142.9810984	0.42194
JTY_0994	1503.844352	1259.752586	0.25551
JTY_0995	259.2821595	189.5621527	0.45185
JTY_0996	490.0437895	440.5309845	0.15367
JTY_0997	377.1133711	373.1293054	0.015323
JTY_0998	912.8679615	888.6682986	0.038761
JTY_0999	502.3202167	410.1902616	0.29231
JTY_1000	404.490882	377.5484689	0.099445
JTY_1001	731.3186005	785.4685705	-0.10305
JTY_1002	607.6263455	531.9537913	0.19188
JTY_1003	280.0947342	226.5792024	0.3059
JTY_1004	163.9544576	136.8183641	0.26103
JTY_1005	89.99448079	69.97727434	0.36295
JTY_1006	972.7380837	1211.590815	-0.31678
JTY_1007	219.5155521	326.1487403	-0.57121
JTY_1008	440.9492358	407.0751597	0.11532
JTY_1009	1305.371524	1235.863761	0.078941
JTY_1010	4379.12207	4504.645627	-0.040772
JTY_1011	1696.632082	1854.480102	-0.12834
JTY_1012	255.0824798	261.5964335	-0.036379
JTY_1013	160.7087866	151.2186328	0.087813
JTY_1014	336.4161685	297.966693	0.1751
JTY_1015	131.0473373	130.186821	0.0095046
JTY_1016	321.7410856	327.3189517	-0.024797
JTY_1017	393.5164998	547.4358405	-0.47627
JTY_1018	801.4129965	1081.682365	-0.43266
JTY_1019	518.2856185	575.1385028	-0.15016
JTY_1020	530.0742914	554.1716154	-0.064138
JTY_1021	847.1256301	993.1522364	-0.22944
JTY_1022	252.5031582	217.0991256	0.21795
JTY_1023	697.6675341	597.3147801	0.22405
JTY_1024	14.66113773	14.98028494	-0.031068
JTY_1025	236.1904954	112.9011828	1.0649
JTY_1026	190.1593262	127.3726638	0.57815
JTY_1027	372.1176583	342.1921904	0.12095
JTY_1028	385.9380328	345.9325249	0.15788
JTY_1029	638.48274	692.1608213	-0.11646
JTY_1030	618.8656674	604.8968851	0.032937
JTY_1031	833.1711614	938.5606222	-0.17184
JTY_1032	532.6097944	468.5257714	0.18495
JTY_1033	5831.893347	5340.922803	0.12688
JTY_1034	1620.509561	1988.591129	-0.2953
JTY_1035	1547.241571	1834.791576	-0.24592
JTY_1036	636.4516281	643.6429449	-0.01621
JTY_1037	360.5979186	341.8616879	0.076978
JTY_1038	635.565956	732.7066641	-0.20519
JTY_1039	454.2053492	481.1817384	-0.083237
JTY_1040	318.6681573	347.4114817	-0.12459
JTY_1041	33.6425387	31.00499099	0.11779
JTY_1042	1472.531653	4981.051222	-1.7582
JTY_1043	207.2706047	193.6004585	0.098433
JTY_1044	471.6289955	545.6271027	-0.21026
JTY_1045	448.9076396	413.9949843	0.11681
JTY_1046	1225.745909	1444.00269	-0.23641
JTY_1047	1411.674796	1479.702886	-0.0679
JTY_1048	730.3618437	554.6387513	0.39706
JTY_1049	2257.517065	2271.992802	-0.0092214
JTY_1050	384.8108886	347.2075338	0.14835
JTY_1051	433.8671202	391.7908051	0.14717
JTY_1052	931.3494443	921.2066888	0.015798
JTY_1053	277.3257476	223.0834896	0.314
JTY_1054	144.0084902	135.1588632	0.091498
JTY_1055	473.2202749	411.7622004	0.2007
JTY_1056	261.2478162	184.5786233	0.50118
JTY_1057	1258.041416	1096.162434	0.19872
JTY_1058	5.082538107	6.070011662	-0.25615
JTY_1059	256.3563169	209.404733	0.29186
JTY_1060	580.3752161	420.88112	0.46357
JTY_1061	230.4914586	181.7472779	0.34278
JTY_1062	863.7318137	571.2619887	0.59643
JTY_1063	477.1203256	353.9657183	0.43074
JTY_1064	127.7020271	101.5179516	0.33105
JTY_1065	343.0482361	270.2330468	0.34421
JTY_1066	39.81624174	30.70753831	0.37476
JTY_1067	1.563678577	3.851118525	-1.3003
JTY_1068	24.62020869	6.520828091	1.9167
JTY_1069	1335.587191	659.289382	1.0185
JTY_1070	1262.268847	600.1277739	1.0727
JTY_1071	37.22090265	46.43615718	-0.31914
JTY_1072	53.56902642	44.63386803	0.26326
JTY_1073	1239.48546	1022.524068	0.27761
JTY_1074	196.1267726	188.8461817	0.054575
JTY_1075	315.4658929	299.5477727	0.074698
JTY_1076	1421.294673	1435.078401	-0.013924
JTY_1077	10.03406735	15.48996185	-0.62643
JTY_1078	1189.49412	1737.468526	-0.54664
JTY_1079	491.0446445	630.6362917	-0.36095
JTY_1080	527.0106362	503.9780263	0.064471
JTY_1081	300.0820841	245.9780329	0.28683
JTY_1082	648.6984523	820.488088	-0.33893
JTY_1083	92.55245783	125.1613643	-0.43545
JTY_1084	280.654862	323.5623448	-0.20525
JTY_1085	0	0.280588501	#NAME?
JTY_1086	505.2422546	480.9354659	0.071132
JTY_1087	420.2189331	352.1304012	0.25503
JTY_1088	330.2412973	246.1079887	0.42423
JTY_1089	904.4651977	684.7059369	0.40158
JTY_1090	436.5501418	451.0965494	-0.047289
JTY_1091	307.86825	329.0893401	-0.096166
JTY_1092	492.8720707	413.2146335	0.25432
JTY_1093	691.2675025	670.6354753	0.043715
JTY_1094	219.9162504	172.600102	0.34952
JTY_1095	311.8615612	352.3584305	-0.17614
JTY_1096	213.3412136	219.93086	-0.043887
JTY_1097	554.7545092	550.0733505	0.012225
JTY_1098	256.8250438	316.0376389	-0.29931
JTY_1099	97.65861198	91.91195067	0.087495
JTY_1100	845.672564	738.7264334	0.19506
JTY_1101	397.5941816	461.0966757	-0.21377
JTY_1102	512.6991987	500.5787353	0.034516
JTY_1103	30090.39947	27092.51558	0.15141
JTY_1104	6053.086298	4508.965645	0.42487
JTY_1105	1816.542871	2187.967466	-0.2684
JTY_1106	933.8097915	973.3582955	-0.059842
JTY_1107	979.2915709	1242.164711	-0.34305
JTY_1108	810.3098778	903.3673595	-0.15684
JTY_1109	783.6104881	912.9103714	-0.22034
JTY_1110	513.5680597	581.0866709	-0.1782
JTY_1111	3349.525761	4311.318222	-0.36417
JTY_1112	271.6824106	260.9752207	0.058008
JTY_1113	870.5376358	913.6881124	-0.069795
JTY_1114	24.39092087	39.89817531	-0.70998
JTY_1115	1635.507484	1581.789293	0.048181
JTY_1116	477.6229232	423.9761334	0.17189
JTY_1117	708.5855793	692.0926254	0.033977
JTY_1118	1690.667378	1706.49103	-0.01344
JTY_1119	62.67097605	45.95985001	0.44742
JTY_1120	76.90129055	60.59967909	0.3437
JTY_1121	5.390506265	4.165889162	0.3718
JTY_1122	5.613002219	3.596215244	0.64229
JTY_1123	88.41026435	77.88385663	0.18289
JTY_1124	1977.292035	2384.701695	-0.27028
JTY_1125	334.8967051	255.2631083	0.39173
JTY_1126	1543.649234	1559.869947	-0.015081
JTY_1127	3198.151997	2300.592861	0.47523
JTY_1128	1277.053947	948.9300752	0.42845
JTY_1129	585.83153	542.4124927	0.1111
JTY_1130	497.0639491	504.776084	-0.022212
JTY_1131	850.8925694	931.6438839	-0.1308
JTY_1132	737.9267495	799.6116713	-0.11582
JTY_1133	624.3369079	553.5776824	0.17354
JTY_1134	386.5082018	371.4199638	0.057448
JTY_1135	291.6962652	282.3033571	0.047221
JTY_1136	102.7750707	133.9091244	-0.38176
JTY_1137	466.1829904	435.5836207	0.097947
JTY_1138	154.7968498	114.0155888	0.44115
JTY_1139	465.5387851	538.1409675	-0.20908
JTY_1140	32.60508505	50.62770126	-0.63483
JTY_1141	1085.694915	1176.065727	-0.11535
JTY_1142	907.377909	1113.322983	-0.2951
JTY_1143	1654.200128	1751.873321	-0.082765
JTY_1144	848.9004746	842.4382841	0.011024
JTY_1145	338.6787047	287.985229	0.23392
JTY_1146	8.160674642	12.58240766	-0.62465
JTY_1147	107.0377676	108.2095304	-0.015708
JTY_1148	225.4839763	196.064816	0.20169
JTY_1149	48.80393357	52.54109856	-0.10645
JTY_1150	222.8822205	202.5518551	0.13799
JTY_1151	1003.516316	1179.484072	-0.23309
JTY_1152	546.9572511	575.2310268	-0.072713
JTY_1153	0.3354899	0	Inf
JTY_1154	125.1987215	101.1540835	0.30767
JTY_1155	972.0232377	1014.016815	-0.061019
JTY_1156	734.767371	712.5891273	0.044217
JTY_1157	557.4618643	503.4599518	0.147
JTY_1158	536.5408428	523.394088	0.03579
JTY_1159	558.3634642	494.8300036	0.17427
JTY_1160	557.2956532	419.3604734	0.41025
JTY_1161	1132.551591	893.3020149	0.34236
JTY_1162	1135.231445	659.5645254	0.7834
JTY_1163	2869.719465	1145.090898	1.3254
JTY_1164	12530.27324	1899.078916	2.722
JTY_1165	10936.39252	1261.080225	3.1164
JTY_1166	2637.924164	952.5194874	1.4696
JTY_1167	3668.506224	4374.424868	-0.2539
JTY_1168	218.0699954	184.6218513	0.24022
JTY_1169	970.9982383	764.997231	0.34401
JTY_1170	54.42796683	32.33188471	0.75139
JTY_1171	134.3025151	112.6722198	0.25335
JTY_1172	126.0410683	111.0572475	0.18259
JTY_1173	393.2581155	299.9994579	0.39052
JTY_1174	221.834099	232.086451	-0.065181
JTY_1175	502.7344969	514.918938	-0.034549
JTY_1176	555.7446327	518.038064	0.10136
JTY_1177	783.2360275	852.1580517	-0.12167
JTY_1178	343.7261909	265.668524	0.37163
JTY_1179	412.2075932	320.589793	0.36264
JTY_1180	748.3034458	604.8492745	0.30705
JTY_1181	340.3533156	290.5182101	0.2284
JTY_1182	97.97494676	68.30217964	0.52048
JTY_1183	0.586476588	0.552615261	0.085798
JTY_1184	59.64189784	54.86130225	0.12054
JTY_1185	624.466345	638.6090258	-0.032309
JTY_1186	776.7299377	641.1844653	0.27667
JTY_1187	463.2225602	418.7492224	0.14562
JTY_1188	163.3744394	171.8614706	-0.073064
JTY_1189	653.3608231	683.8036558	-0.065702
JTY_1190	1247.11871	1399.779842	-0.1666
JTY_1191	551.8068263	498.7752709	0.14577
JTY_1192	430.310473	337.176134	0.35188
JTY_1193	868.3772878	704.6341001	0.30145
JTY_1194	864.4956336	725.6827197	0.25252
JTY_1195	292.0118634	254.8971356	0.19611
JTY_1196	2108.645365	1488.112134	0.50283
JTY_1197	810.9836023	579.337334	0.48527
JTY_1198	249.3098977	226.2383231	0.1401
JTY_1199	135.7197523	97.54006628	0.47656
JTY_1200	712.6927137	627.2453511	0.18425
JTY_1201	1148.785237	968.1082148	0.24687
JTY_1202	647.5809147	632.7604223	0.033401
JTY_1203	253.9955927	285.9877482	-0.17115
JTY_1204	375.5752924	342.302136	0.13383
JTY_1205	253.0248491	273.7254318	-0.11345
JTY_1206	398.2915863	372.3151699	0.097301
JTY_1207	175.4428936	158.3942597	0.14748
JTY_1208	482.5810612	394.1712306	0.29195
JTY_1209	2939.599645	2889.603718	0.024748
JTY_1210	3936.81977	4767.822204	-0.2763
JTY_1211	1365.187254	1502.359235	-0.13813
JTY_1212	170.4158127	230.4352181	-0.4353
JTY_1213	670.7642781	618.8818371	0.11614
JTY_1214	2029.18207	1879.409454	0.11062
JTY_1215	1329.704111	1142.493146	0.21892
JTY_1216	2235.122534	1752.446661	0.35098
JTY_1217	317.2671665	254.7939107	0.31637
JTY_1218	690.7383706	481.7452491	0.51987
JTY_1219	333.0238795	244.4804011	0.44591
JTY_1220	755.6544405	687.1960755	0.137
JTY_1221	1336.243106	1423.560267	-0.091321
JTY_1222	672.7824322	478.3298288	0.49213
JTY_1223	351.89525	253.4430778	0.47348
JTY_1224	304.6437244	238.1664809	0.35515
JTY_1225	323.6075034	274.534528	0.23726
JTY_1226	750.2882125	776.6241115	-0.049772
JTY_1227	1319.219155	1483.340423	-0.16917
JTY_1228	904.1601294	975.2492143	-0.10919
JTY_1229	366.596438	300.235453	0.2881
JTY_1230	74.156505	76.87261078	-0.051896
JTY_1231	68.10433374	49.89713904	0.44879
JTY_1232	0.837463277	0.561177001	0.57757
JTY_1233	6.427989643	9.717532522	-0.59622
JTY_1234	3.66034421	1.258334971	1.5405
JTY_1235	1161.056368	1043.369497	0.15419
JTY_1236	709.7289747	625.2889852	0.18275
JTY_1237	615.2873807	687.3919449	-0.15987
JTY_1238	226.1678657	223.9005077	0.014536
JTY_1239	1333.012464	1542.59717	-0.21067
JTY_1240	440.1172321	336.0867002	0.38905
JTY_1241	1041.491458	831.6200856	0.32465
JTY_1242	590.9713831	636.6108884	-0.10732
JTY_1243	674.717407	740.9135824	-0.13502
JTY_1244	323.3050751	361.8040701	-0.16231
JTY_1245	337.1518104	344.9181372	-0.032856
JTY_1246	1312.129112	1585.09915	-0.27266
JTY_1247	539.523146	591.2453519	-0.13207
JTY_1248	587.4285026	526.3540582	0.15838
JTY_1249	724.34571	678.2044102	0.094958
JTY_1250	952.2366658	976.0133062	-0.035581
JTY_1251	157.8453852	180.914277	-0.19679
JTY_1252	827.5790692	837.5663427	-0.017306
JTY_1253	178.588718	202.3823402	-0.18044
JTY_1254	154.5410479	128.6804548	0.2642
JTY_1255	549.307657	524.1594419	0.067609
JTY_1256	2376.978731	3530.338093	-0.57068
JTY_1257	1183.946133	1399.978319	-0.2418
JTY_1258	3624.250123	4248.880746	-0.2294
JTY_1259	924.3661017	1109.149863	-0.26292
JTY_1260	662.8193051	599.4841827	0.14489
JTY_1261	763.7840497	642.8018495	0.24879
JTY_1262	192.7224312	202.7052794	-0.072859
JTY_1263	382.1051813	377.9499976	0.015774
JTY_1264	1287.580382	1325.401476	-0.041767
JTY_1265	1248.431335	1103.192347	0.17843
JTY_1266	235.2110445	219.4284787	0.10021
JTY_1267	624.726301	660.2622322	-0.079815
JTY_1268	310.6108669	345.5504011	-0.15379
JTY_1269	266.9404975	319.8825562	-0.26102
JTY_1270	460.5643276	389.3577346	0.24231
JTY_1271	159.0348082	118.4021688	0.42565
JTY_1272	157.1120029	91.15437645	0.78541
JTY_1273	390.465995	297.1744786	0.39389
JTY_1274	402.7191098	405.682823	-0.010578
JTY_1275	689.1199387	717.2670313	-0.057755
JTY_1276	46.26130703	46.36847566	-0.0033383
JTY_1277	124.4086003	98.19392727	0.34138
JTY_1278	872.8178741	652.4966223	0.41971
JTY_1279	541.9613045	527.4007137	0.03929
JTY_1280	776.355127	673.8460663	0.2043
JTY_1281	45.0720849	46.61491654	-0.048557
JTY_1282	64.98651313	99.91861607	-0.62061
JTY_1283	6263.885412	7314.86983	-0.22377
JTY_1284	983.2962389	1058.038719	-0.10569
JTY_1285	582.7514483	522.1194336	0.1585
JTY_1286	1468.494687	1131.10599	0.3766
JTY_1287	228.9684628	163.6140696	0.48485
JTY_1288	993.864374	941.3314142	0.078346
JTY_1289	767.1010504	750.9308103	0.030737
JTY_1290	163.5318387	185.8115711	-0.18427
JTY_1291	412.2274183	370.0003735	0.15591
JTY_1292	365.9639813	336.5470768	0.12089
JTY_1293	95.17648858	82.49786994	0.20625
JTY_1294	84.50885403	73.89588412	0.19361
JTY_1295	134.0271354	138.4749134	-0.0471
JTY_1296	214.9682725	209.0635035	0.040183
JTY_1297	558.6184178	400.3573948	0.48057
JTY_1298	823.077661	957.3526577	-0.21802
JTY_1299	1651.056578	1359.500832	0.28031
JTY_1300	1150.976971	920.4100538	0.32251
JTY_1301	336.0645737	275.1627382	0.28845
JTY_1302	232.0878671	191.7717972	0.27528
JTY_1303	189.4648719	177.1740983	0.096763
JTY_1304	235.7865197	232.6304397	0.019441
JTY_1305	116.2235118	99.11274843	0.22976
JTY_1306	474.1306164	396.0911456	0.25945
JTY_1307	398.0831907	358.4886901	0.15114
JTY_1308	1251.424471	1806.388562	-0.52954
JTY_1309	1087.292672	1182.755266	-0.12141
JTY_1310	265.3962986	240.3343277	0.14311
JTY_1311	556.035461	437.053333	0.34737
JTY_1312	1537.432398	1107.473696	0.47325
JTY_1313	971.7479234	693.5574667	0.48657
JTY_1314	1641.948072	1677.016927	-0.030489
JTY_1315	620.0120559	530.3775658	0.22528
JTY_1316	106.813594	120.331782	-0.17192
JTY_1317	435.1671766	414.5691268	0.069957
JTY_1318	267.9138532	232.5878903	0.20399
JTY_1319	465.3541422	735.767358	-0.66092
JTY_1320	588.5397364	586.5274738	0.0049411
JTY_1321	227.2756105	230.7753153	-0.022046
JTY_1322	257.0914541	208.8243237	0.29999
JTY_1323	135.9807624	130.646264	0.057737
JTY_1324	632.7516176	536.1440229	0.23902
JTY_1325	70.69714989	65.62426276	0.10742
JTY_1326	167.9107789	133.0414405	0.33582
JTY_1327	934.0744945	995.5217665	-0.091915
JTY_1328	930.7781172	983.8271523	-0.079968
JTY_1329	911.6022081	961.3725738	-0.076691
JTY_1330	852.7937858	957.1685179	-0.16658
JTY_1331	557.7666515	697.8031434	-0.32316
JTY_1332	6298.157226	6339.870904	-0.0095237
JTY_1333	1275.245722	1895.344609	-0.57168
JTY_1334	785.7508672	1046.910452	-0.41399
JTY_1335	931.6907303	1031.022993	-0.14615
JTY_1336	611.0147913	800.4026279	-0.38952
JTY_1337	380.2970565	358.346066	0.085773
JTY_1338	290.2046374	385.7868283	-0.41073
JTY_1339	143.9860738	239.942285	-0.73676
JTY_1340	174.2871052	308.2855837	-0.8228
JTY_1341	300.4461016	363.7423748	-0.27581
JTY_1342	976.5418524	1042.549042	-0.094361
JTY_1343	1202.798125	1158.009738	0.054747
JTY_1344	391.6406941	417.6924107	-0.09291
JTY_1345	885.2089931	783.9979633	0.17517
JTY_1346	80.83030288	102.2913267	-0.33972
JTY_1347	203.010136	136.3245141	0.57451
JTY_1348	28.74025981	18.38065186	0.64489
JTY_1349	248.8340842	220.2268175	0.17619
JTY_1350	764.7113534	803.4471657	-0.071288
JTY_1351	665.7905084	472.162444	0.49579
JTY_1352	1158.006143	1009.415042	0.19812
JTY_1353	576.5767674	494.9164637	0.22033
JTY_1354	319.0492136	300.1174727	0.088252
JTY_1355	500.4280737	443.6584172	0.17371
JTY_1356	360.3461323	384.1903711	-0.092438
JTY_1357	397.7721307	432.8439995	-0.1219
JTY_1358	3392.942032	3704.411018	-0.12671
JTY_1359	4726.157339	5425.858207	-0.19918
JTY_1360	1456.726264	2009.014215	-0.46376
JTY_1361	1029.14328	1114.903573	-0.11548
JTY_1362	976.8953322	1102.251039	-0.17418
JTY_1363	1744.795586	2065.608405	-0.24351
JTY_1364	1451.552237	1740.315523	-0.26175
JTY_1365	998.7984067	879.5026422	0.18351
JTY_1366	827.0937785	726.0675493	0.18795
JTY_1367	347.9591747	504.6151696	-0.53627
JTY_1368	547.5471584	545.9899984	0.0041087
JTY_1369	1523.897153	1591.305748	-0.062446
JTY_1370	271.1441126	243.8186005	0.15325
JTY_1371	99.04926669	89.27516129	0.14989
JTY_1372	856.3926193	807.1010704	0.085523
JTY_1373	403.2940507	411.5628946	-0.029281
JTY_1374	438.4806188	396.0405614	0.14686
JTY_1375	564.7846602	538.9773947	0.067476
JTY_1376	743.2441956	767.3143661	-0.045981
JTY_1377	462.9341698	488.750462	-0.078291
JTY_1378	196.771067	207.149458	-0.074154
JTY_1379	148.7881061	148.7626729	0.00024663
JTY_1380	29.34921225	24.02540266	0.28876
JTY_1381	577.6899302	568.6260681	0.022815
JTY_1382	397.9243652	414.2685281	-0.058072
JTY_1383	226.8497053	199.4066465	0.18602
JTY_1384	883.1726855	772.903602	0.19241
JTY_1385	530.8902793	434.5784564	0.2888
JTY_1386	145.6948616	133.9942881	0.12078
JTY_1387	431.2852739	373.424528	0.20783
JTY_1388	693.797761	584.5690899	0.24714
JTY_1389	192.8197411	156.2678561	0.30323
JTY_1390	217.952207	186.2289791	0.22693
JTY_1391	283.8503731	187.6472906	0.59711
JTY_1392	129.5630655	105.6330579	0.29459
JTY_1393	135.8714316	111.3475991	0.28717
JTY_1394	724.9589004	524.7378291	0.4663
JTY_1395	237.8114503	210.1861858	0.17815
JTY_1396	787.7707221	707.8552884	0.15432
JTY_1397	108.71774	103.0650824	0.077032
JTY_1398	468.9397148	346.7892789	0.43534
JTY_1399	902.3099669	619.6418746	0.54219
JTY_1400	1392.027564	1298.506067	0.10034
JTY_1401	158.7450173	148.2177725	0.098993
JTY_1402	237.1915785	244.4385344	-0.043419
JTY_1403	665.3926119	618.8946039	0.10451
JTY_1404	343.2210068	343.5844926	-0.0015271
JTY_1405	60.71990172	47.9661948	0.34015
JTY_1406	26.9230716	17.15623973	0.65011
JTY_1407	170.493725	152.1454584	0.16427
JTY_1408	65.31789641	52.97310189	0.30222
JTY_1409	118.8603106	83.98792078	0.50101
JTY_1410	98.27551729	101.3479223	-0.044413
JTY_1411	528.6014852	670.8982357	-0.34391
JTY_1412	674.6096527	570.6363292	0.24148
JTY_1413	580.6312767	571.0973103	0.023886
JTY_1414	1203.510363	1194.859854	0.010407
JTY_1415	370.5776077	429.3308306	-0.21231
JTY_1416	272.0950448	220.0490305	0.30629
JTY_1417	561.5925714	474.9959463	0.24161
JTY_1418	112.492833	79.77134394	0.49589
JTY_1419	437.318463	362.1888475	0.27194
JTY_1420	1411.175084	1126.238582	0.32538
JTY_1421	476.7550788	421.9970641	0.17602
JTY_1422	166.4214089	203.4719121	-0.28999
JTY_1423	932.1876856	1103.450733	-0.24333
JTY_1424	870.6556203	949.8657084	-0.12562
JTY_1425	835.7540624	1077.565988	-0.36663
JTY_1426	1402.265982	1502.488029	-0.099593
JTY_1427	1946.16457	2313.569231	-0.24949
JTY_1428	3573.787372	5375.726952	-0.58901
JTY_1429	363.9151012	319.449019	0.18802
JTY_1430	335.0136987	270.5817706	0.30816
JTY_1431	697.0092719	829.2062037	-0.25055
JTY_1432	1204.114751	1311.318777	-0.12305
JTY_1433	344.1760052	360.4075115	-0.066483
JTY_1434	574.4657256	709.0348343	-0.30364
JTY_1435	386.6905494	334.3475153	0.20983
JTY_1436	566.9656001	540.1191974	0.069983
JTY_1437	768.2487831	699.5252342	0.1352
JTY_1438	1497.595806	1362.349434	0.13655
JTY_1439	354.657409	387.3429316	-0.12719
JTY_1440	1087.901406	1486.801605	-0.45066
JTY_1441	645.0530674	740.329745	-0.19875
JTY_1442	522.1937612	467.6997378	0.159
JTY_1443	891.7949182	815.2635157	0.12945
JTY_1444	413.4858597	379.6238691	0.12327
JTY_1445	1002.231669	997.2765182	0.0071505
JTY_1446	3527.887101	3999.735494	-0.1811
JTY_1447	1337.277032	1515.416082	-0.18042
JTY_1448	596.3085621	664.2160049	-0.15559
JTY_1449	428.4507907	427.2832026	0.0039369
JTY_1450	73.12406751	59.98726129	0.28569
JTY_1451	1813.073883	1984.017435	-0.12999
JTY_1452	249.5470267	282.3495712	-0.17817
JTY_1453	341.8895052	312.6138521	0.12915
JTY_1454	513.6106924	517.841671	-0.011836
JTY_1455	350.5828423	316.762324	0.14635
JTY_1456	973.4256767	1091.386246	-0.16502
JTY_1457	375.5375511	397.6122712	-0.082405
JTY_1458	672.9469165	746.7273371	-0.15009
JTY_1459	748.6182724	780.8401007	-0.060797
JTY_1460	242.2454933	211.2998788	0.19718
JTY_1461	832.6373064	596.1950233	0.4819
JTY_1462	575.2663975	464.0550733	0.30993
JTY_1463	639.6099525	574.6954963	0.15439
JTY_1464	258.6185476	284.8995764	-0.13963
JTY_1465	461.0048764	402.5345939	0.19567
JTY_1466	651.8842913	624.3775934	0.062197
JTY_1467	694.9326661	636.7626921	0.12612
JTY_1468	604.3341914	455.4177647	0.40816
JTY_1469	265.7575001	195.6653397	0.44172
JTY_1470	44.80984543	57.06294226	-0.34874
JTY_1471	789.5552874	845.1643344	-0.098192
JTY_1472	552.3142415	615.4172849	-0.15608
JTY_1473	462.4449645	415.3651666	0.1549
JTY_1474	406.0003744	378.773408	0.10015
JTY_1475	128.1792235	112.2646355	0.19126
JTY_1476	338.8722558	467.2915524	-0.46358
JTY_1477	2639.882876	2505.617479	0.075308
JTY_1478	1849.832523	1799.936487	0.039449
JTY_1479	535.8355613	513.3949988	0.061721
JTY_1480	188.5088819	169.7617935	0.15112
JTY_1481	294.2027221	272.2048592	0.11212
JTY_1482	467.9033508	397.9281742	0.2337
JTY_1483	872.37468	708.8676059	0.29943
JTY_1484	805.9109503	754.8400763	0.094449
JTY_1485	2445.74389	3002.540293	-0.29591
JTY_1486	1430.244628	1243.773285	0.20154
JTY_1487	1412.100635	1771.295472	-0.32696
JTY_1488	608.047952	629.2626948	-0.049477
JTY_1489	466.0891516	319.0851813	0.54666
JTY_1490	751.4915438	687.8834654	0.12759
JTY_1491	539.8748632	471.0414993	0.19677
JTY_1492	536.4940262	547.5851456	-0.029521
JTY_1493	307.1129382	351.749163	-0.19578
JTY_1494	565.0736967	581.6402888	-0.041688
JTY_1495	895.9892738	915.8979387	-0.031705
JTY_1496	1910.563577	3030.408468	-0.66551
JTY_1497	9398.241731	10845.03564	-0.20657
JTY_1498	5059.675179	6559.874999	-0.37462
JTY_1499	3083.836982	3446.955994	-0.1606
JTY_1500	4207.959671	4756.463117	-0.17677
JTY_1501	815.398369	834.2809345	-0.033028
JTY_1502	1739.036777	2356.104728	-0.43812
JTY_1503	1001.510682	1240.294537	-0.3085
JTY_1504	2341.766969	3602.86298	-0.62155
JTY_1505	586.3640664	538.1384991	0.12382
JTY_1506	23.50249101	27.86008046	-0.24539
JTY_1507	504.7001233	371.6756837	0.44138
JTY_1508	562.1613511	525.0460121	0.09854
JTY_1509	979.5747649	874.5725054	0.16358
JTY_1510	317.358222	413.7059334	-0.38249
JTY_1511	491.9591063	641.937757	-0.3839
JTY_1512	3530.463061	5689.743832	-0.68851
JTY_1513	263.3162129	330.1693392	-0.32641
JTY_1514	952.3510544	1052.327926	-0.14402
JTY_1515	554.0828238	503.608549	0.1378
JTY_1516	2413.085748	2886.400297	-0.25839
JTY_1517	1447.760117	2036.400075	-0.4922
JTY_1518	1602.096693	1664.576801	-0.055194
JTY_1519	356.4966682	288.8443773	0.3036
JTY_1520	454.4694833	578.8946727	-0.34912
JTY_1521	522.4929888	674.1962549	-0.36776
JTY_1522	529.6577694	500.5594988	0.081519
JTY_1523	1282.305402	1465.859097	-0.19301
JTY_1524	408.9785454	401.9331489	0.02507
JTY_1525	1610.459262	1572.16409	0.03472
JTY_1526	331.7183201	265.9555435	0.31877
JTY_1527	189.7100654	171.8112063	0.14297
JTY_1528	161.1217958	164.4131341	-0.029174
JTY_1529	697.6270611	623.4906814	0.16209
JTY_1530	1876.428301	2174.829638	-0.21291
JTY_1531	1698.667428	1799.50897	-0.0832
JTY_1532	44.22841473	64.68948915	-0.54856
JTY_1533	14.56017355	26.51687567	-0.86488
JTY_1534	460.1475405	455.9950709	0.013078
JTY_1535	5809.306458	8855.063711	-0.60814
JTY_1536	437.7746168	434.9091012	0.0094744
JTY_1537	225.8690917	211.4879777	0.094911
JTY_1538	107.4470928	96.51065556	0.15487
JTY_1539	1031.234985	667.5481759	0.62743
JTY_1540	556.7213371	359.9507995	0.62916
JTY_1541	420.5063528	356.6866728	0.23747
JTY_1542	352.3773329	255.5152932	0.46371
JTY_1543	204.3232327	158.8357752	0.36332
JTY_1544	476.3996984	391.5958037	0.28281
JTY_1545	332.9130453	250.4757901	0.41047
JTY_1546	19.24344843	18.40627225	0.06417
JTY_1547	227.7719233	212.1752733	0.10233
JTY_1548	1292.909433	1054.202031	0.29447
JTY_1549	4890.655797	5796.492977	-0.24515
JTY_1550	495.0907324	435.5968851	0.1847
JTY_1551	481.4947115	381.1109558	0.33731
JTY_1552	707.2238321	571.148296	0.3083
JTY_1553	864.9949134	684.635585	0.33736
JTY_1554	15133.70323	10470.89848	0.53138
JTY_1555	127.7801522	109.7980699	0.21881
JTY_1556	1336.831454	919.7242097	0.53954
JTY_1557	631.8973302	507.5571829	0.31612
JTY_1558	322.128822	285.723246	0.17302
JTY_1559	230.306204	260.8121326	-0.17946
JTY_1560	2678.573368	4908.633053	-0.87386
JTY_1561	1227.26444	1295.751657	-0.078343
JTY_1562	802.8012656	692.2780018	0.21369
JTY_1563	3210.343506	3299.058193	-0.039327
JTY_1564	668.3143585	577.7051996	0.21019
JTY_1565	662.1173592	619.9217374	0.095001
JTY_1566	581.6300747	608.1891813	-0.064418
JTY_1567	777.1200396	717.2147272	0.11573
JTY_1568	243.9324794	172.5925514	0.49911
JTY_1569	371.285056	83.61425935	2.1507
JTY_1570	854.9369868	750.4702653	0.18802
JTY_1571	706.2202872	624.9532403	0.17637
JTY_1572	32.90859228	48.89286464	-0.57116
JTY_1573	252.9722305	262.0119312	-0.050653
JTY_1574	2424.981672	1649.538214	0.55591
JTY_1575	846.3108912	752.50226	0.16949
JTY_1576	704.3790204	532.4767545	0.40363
JTY_1577	611.6188619	444.0242257	0.46199
JTY_1578	402.3170514	277.520404	0.53574
JTY_1579	103.1665434	98.5855894	0.065527
JTY_1580	17.92474166	12.59116387	0.50954
JTY_1581	76.48575837	48.52707799	0.6564
JTY_1582	264.4312156	269.3921021	-0.026815
JTY_1583	50.21836661	39.37095145	0.35108
JTY_1584	464.1747128	357.9451939	0.37493
JTY_1585	373.7641655	405.1114031	-0.11619
JTY_1586	920.1928648	1062.744405	-0.20779
JTY_1587	20.28461576	41.30111781	-1.0258
JTY_1588	175.6048133	169.7427557	0.048982
JTY_1589	143.0014147	110.1896672	0.37604
JTY_1590	317.77028	289.9146823	0.13236
JTY_1591	874.2847059	795.1334967	0.13691
JTY_1592	519.2566641	556.7978116	-0.10071
JTY_1593	1384.834063	1529.052307	-0.14292
JTY_1594	619.0618751	619.9477897	-0.0020631
JTY_1595	146.2693678	162.518092	-0.15197
JTY_1596	813.1224244	1009.003106	-0.31139
JTY_1597	793.5195246	918.6441938	-0.21124
JTY_1598	321.5717338	325.1628514	-0.016022
JTY_1599	334.513309	314.3376469	0.089749
JTY_1600	34.41742829	29.11799197	0.24123
JTY_1601	5.867288828	4.437915922	0.40281
JTY_1602	683.0617733	822.9012644	-0.2687
JTY_1603	23.78099944	49.97253959	-1.0713
JTY_1604	274.9330842	312.4612276	-0.1846
JTY_1605	902.3861886	1602.46471	-0.82848
JTY_1606	818.7382082	1079.083726	-0.39833
JTY_1607	1368.479176	2824.991277	-1.0457
JTY_1608	1940.480002	4234.108159	-1.1256
JTY_1609	801.1365979	1754.957392	-1.1313
JTY_1610	476.872306	575.134903	-0.2703
JTY_1611	597.0232328	680.9430599	-0.18975
JTY_1612	1746.123255	2002.045846	-0.19732
JTY_1613	712.3411451	632.1292949	0.17235
JTY_1614	296.0533055	291.3597937	0.023055
JTY_1615	171.9403624	152.5878772	0.17227
JTY_1616	455.0357555	433.8841718	0.06867
JTY_1617	526.1291588	500.3354413	0.072521
JTY_1618	509.7195926	464.6410365	0.13359
JTY_1619	165.2503848	166.8859237	-0.014209
JTY_1620	533.6946406	485.5462979	0.13641
JTY_1621	407.9385391	370.4759415	0.13897
JTY_1622	900.593432	1016.505777	-0.17467
JTY_1623	418.4911615	404.54214	0.048907
JTY_1624	1301.534694	1514.35535	-0.21849
JTY_1625	629.245849	568.4939816	0.14648
JTY_1626	486.7465283	457.7290951	0.088677
JTY_1627	1206.866122	1067.636184	0.17685
JTY_1628	610.5349394	639.9939803	-0.067984
JTY_1629	226.6997928	272.7387649	-0.26674
JTY_1630	1274.427927	1358.58159	-0.092251
JTY_1631	418.6159319	377.7450429	0.14821
JTY_1632	617.2685086	546.8843491	0.17466
JTY_1633	700.9213904	653.8635937	0.10026
JTY_1634	608.2970857	585.4787609	0.055159
JTY_1635	260.0488744	269.2555335	-0.050193
JTY_1636	346.8840868	642.0180277	-0.88816
JTY_1637	155.8225549	136.0092594	0.1962
JTY_1638	997.3395617	878.5935664	0.18289
JTY_1639	982.0629223	1134.694278	-0.20842
JTY_1640	2510.501415	6315.283462	-1.3309
JTY_1641	748.7943548	1081.947572	-0.53099
JTY_1642	1596.689759	1717.783469	-0.10546
JTY_1643	4455.288259	5811.571907	-0.38341
JTY_1644	1335.919914	1630.258177	-0.28727
JTY_1645	395.5823348	350.0467844	0.17643
JTY_1646	1578.282883	1407.413153	0.16531
JTY_1647	1007.692297	970.2299166	0.054657
JTY_1648	1385.73381	1460.022482	-0.07534
JTY_1649	1089.281854	1103.826011	-0.019135
JTY_1650	611.2315761	667.639486	-0.12735
JTY_1651	2419.013505	2445.482825	-0.015701
JTY_1652	171.9161406	148.1244057	0.2149
JTY_1653	689.1877294	670.7039044	0.039221
JTY_1654	1365.202811	1255.455155	0.1209
JTY_1655	1402.027302	2004.147805	-0.51547
JTY_1656	284.2999746	383.9216857	-0.4334
JTY_1657	837.8026476	1039.291179	-0.31092
JTY_1658	983.1962318	1258.005433	-0.35559
JTY_1659	429.152994	493.9775414	-0.20295
JTY_1660	1455.06537	1642.67199	-0.17496
JTY_1661	474.5834287	483.378451	-0.026491
JTY_1662	452.6115112	428.9354382	0.077513
JTY_1663	530.1561094	588.8512125	-0.15149
JTY_1664	1486.97118	1474.964376	0.011697
JTY_1665	7544.027564	8438.986069	-0.16173
JTY_1666	1148.550885	2291.931664	-0.99675
JTY_1667	1768.779211	3979.357853	-1.1698
JTY_1668	1163.732715	2299.999071	-0.98287
JTY_1669	1638.4704	2942.151161	-0.84452
JTY_1670	1143.290153	1770.853683	-0.63125
JTY_1671	471.1110611	922.4262821	-0.96937
JTY_1672	2174.457336	3228.289532	-0.57011
JTY_1673	1761.612657	2113.511005	-0.26274
JTY_1674	1055.849036	1144.932897	-0.11686
JTY_1675	2623.549526	2105.482688	0.31737
JTY_1676	1197.607431	899.0199017	0.41373
JTY_1677	298.4930822	251.2655975	0.24848
JTY_1678	806.6743719	626.7439337	0.36411
JTY_1679	1399.199496	1758.972289	-0.33013
JTY_1680	886.3854133	854.9132187	0.052156
JTY_1681	719.7958629	589.600182	0.28785
JTY_1682	44.90771061	31.60060943	0.50701
JTY_1683	164.9288626	147.8508577	0.1577
JTY_1684	263.7864253	175.3277688	0.58932
JTY_1685	649.5774246	571.6329191	0.18441
JTY_1686	181.9427806	158.6142333	0.19796
JTY_1687	199.8529309	194.5080863	0.039109
JTY_1688	172.3835489	162.7580412	0.082893
JTY_1689	422.3983334	415.9335785	0.022251
JTY_1690	472.1126086	378.8402165	0.31754
JTY_1691	618.046241	514.9175035	0.26337
JTY_1692	491.9393841	413.1473106	0.25182
JTY_1693	266.4535726	208.6133656	0.35305
JTY_1694	498.9859358	356.6871788	0.48434
JTY_1695	115.8960045	87.66034898	0.40283
JTY_1696	1372.992239	1308.47091	0.069442
JTY_1697	107.8731306	86.0625002	0.32588
JTY_1698	167.8778777	172.0733058	-0.035611
JTY_1699	164.6942864	196.4893983	-0.25466
JTY_1700	235.6808045	299.7089506	-0.34673
JTY_1701	247.8714438	252.386884	-0.026045
JTY_1702	459.1002988	439.7477857	0.062133
JTY_1703	155.3199669	268.1159651	-0.78761
JTY_1704	383.2302847	434.5681226	-0.18137
JTY_1705	489.239662	549.7546745	-0.16825
JTY_1706	6.285727987	9.436879198	-0.58623
JTY_1707	412.9643995	488.6334886	-0.24274
JTY_1708	361.7611592	435.6668396	-0.26819
JTY_1709	974.1306205	881.5309807	0.1441
JTY_1710	461.6006363	238.3947266	0.95329
JTY_1711	354.4896409	244.3534011	0.53677
JTY_1712	902.9247583	687.1798285	0.39392
JTY_1713	208.6126535	216.4685514	-0.053331
JTY_1714	575.4140041	441.9854877	0.3806
JTY_1715	384.4135948	341.7768484	0.1696
JTY_1716	561.6037749	579.020372	-0.044061
JTY_1717	509.2616453	453.8364602	0.16623
JTY_1718	451.4306782	404.4056362	0.1587
JTY_1719	597.369803	552.4200097	0.11286
JTY_1720	59.24845748	41.05386453	0.52926
JTY_1721	609.3224781	673.4482754	-0.14436
JTY_1722	462.606713	439.7885546	0.072976
JTY_1723	305.2808935	306.5592053	-0.0060284
JTY_1724	263.3768188	252.6785363	0.059825
JTY_1725	218.8193518	197.8246593	0.14552
JTY_1726	256.3978748	264.4615334	-0.044674
JTY_1727	845.9100907	750.7650468	0.17214
JTY_1728	281.8852716	237.7566842	0.24562
JTY_1729	294.057503	230.0713416	0.35402
JTY_1730	166.8262049	109.1608096	0.61189
JTY_1731	80.89867861	68.31086682	0.244
JTY_1732	207.3241031	154.0579136	0.42842
JTY_1733	373.9930413	301.3053261	0.31179
JTY_1734	55.56722109	54.43545798	0.029687
JTY_1735	60.93715977	66.46677584	-0.12531
JTY_1736	559.1888382	445.4634592	0.32803
JTY_1737	1130.282448	1104.581365	0.033184
JTY_1738	73.67454398	48.25489127	0.61049
JTY_1739	308.8744682	258.5111874	0.25679
JTY_1740	476.4727675	359.1508493	0.4078
JTY_1741	273.2747809	231.7634041	0.2377
JTY_1742	509.26663	503.8661832	0.015381
JTY_1743	264.552295	210.1859871	0.33189
JTY_1744	296.0590184	178.1025183	0.73318
JTY_1745	1565.321591	1269.522367	0.30217
JTY_1746	1367.387247	1134.007428	0.26999
JTY_1747	1339.993039	167.0743384	3.0037
JTY_1748	206.9920143	79.05725696	1.3886
JTY_1749	173.1487397	118.8720189	0.5426
JTY_1750	627.0882683	554.5549625	0.17734
JTY_1751	582.108687	474.1961081	0.2958
JTY_1752	3527.818753	265.8401907	3.7301
JTY_1753	565.424939	333.3168385	0.76244
JTY_1754	46.57875229	44.60821312	0.062363
JTY_1755	30.45745283	40.0342211	-0.39444
JTY_1756	190.7963259	148.9162917	0.35753
JTY_1757	685.5530926	725.0805667	-0.080873
JTY_1758	150.0639406	148.5832956	0.014305
JTY_1759	182.9570022	173.1011869	0.079889
JTY_1760	635.5215167	591.1877492	0.10432
JTY_1761	1938.433294	2016.126862	-0.056695
JTY_1762	613.7041719	519.4731404	0.24049
JTY_1763	449.6400024	473.2104346	-0.073711
JTY_1764	446.0737205	434.55265	0.037751
JTY_1765	1046.858522	1105.324062	-0.078403
JTY_1766	200.7744105	213.6464807	-0.08965
JTY_1767	776.2193599	568.5152192	0.44927
JTY_1768	372.2000612	351.9492518	0.080711
JTY_1769	167.3952723	73.360293	1.1902
JTY_1770	342.5429242	273.8726844	0.32278
JTY_1771	288.4244706	261.8149683	0.13965
JTY_1772	1049.257373	869.5721379	0.27099
JTY_1773	914.6371686	976.2607363	-0.094067
JTY_1774	1338.633363	1285.83697	0.058053
JTY_1775	125.6515039	101.9682191	0.30131
JTY_1776	697.972323	617.4403516	0.17687
JTY_1777	121.5485285	81.70964857	0.57295
JTY_1778	181.1238055	160.0601832	0.17836
JTY_1779	121.3537463	102.7243672	0.24044
JTY_1780	119.2231897	80.15402508	0.57282
JTY_1781	5.531798928	4.981969443	0.15103
JTY_1782	124.849737	127.370395	-0.028837
JTY_1783	288.2585197	280.5289875	0.039213
JTY_1784	339.452859	436.2572031	-0.36197
JTY_1785	1754.714794	1482.472986	0.24323
JTY_1786	716.2336424	542.991273	0.3995
JTY_1787	846.0288135	777.9596536	0.12101
JTY_1788	560.4553128	441.1324766	0.34539
JTY_1789	516.6000954	596.1396077	-0.2066
JTY_1790	357.8250441	327.9158969	0.12593
JTY_1791	323.2531532	383.4137809	-0.24624
JTY_1792	319.5765995	360.2797336	-0.17296
JTY_1793	218.1175295	205.6637848	0.084818
JTY_1794	262.5995478	194.2889554	0.43466
JTY_1795	327.2747197	346.3645325	-0.081789
JTY_1796	1269.402744	1421.201998	-0.16296
JTY_1797	609.0247207	484.8224865	0.32904
JTY_1798	1071.38568	914.2949293	0.22875
JTY_1799	1969.306414	2047.310472	-0.056042
JTY_1800	6957.327933	6267.173689	0.15072
JTY_1801	468.6801189	386.1132377	0.27958
JTY_1802	90.62906753	61.46651609	0.56017
JTY_1803	389.54513	414.2341599	-0.088656
JTY_1804	138.8604328	148.1917631	-0.09383
JTY_1805	1420.827541	1418.600177	0.0022634
JTY_1806	175.1770088	141.8000397	0.30496
JTY_1807	1436.592682	1039.374043	0.46694
JTY_1808	152.9022315	119.3376942	0.35756
JTY_1809	48.45702859	54.42826174	-0.16765
JTY_1810	1722.118101	1488.912467	0.20993
JTY_1811	3853.681161	4907.602239	-0.34878
JTY_1812	3882.308446	4241.237599	-0.12757
JTY_1813	2260.302701	2003.597073	0.17392
JTY_1814	2440.8179	1839.245846	0.40825
JTY_1815	127.9453035	153.3363753	-0.26117
JTY_1816	620.8648697	587.0636357	0.080762
JTY_1817	454.1932778	442.7036249	0.036965
JTY_1818	494.7107836	439.1187243	0.17197
JTY_1819	819.3100208	700.4589799	0.22611
JTY_1820	450.9698591	290.747216	0.63327
JTY_1821	252.2478889	99.06867777	1.3483
JTY_1822	57.33398904	43.93635143	0.38398
JTY_1823	90.9717125	74.11676523	0.29562
JTY_1824	600.6012411	469.041806	0.35669
JTY_1825	902.9456225	721.1176918	0.3244
JTY_1826	572.5151649	415.7128574	0.46173
JTY_1827	273.1899531	266.9175236	0.03351
JTY_1828	398.0576527	455.2793027	-0.19377
JTY_1829	367.2298637	373.33984	-0.023806
JTY_1830	904.8158687	784.4935895	0.20586
JTY_1831	1607.430468	358.751969	2.1637
JTY_1832	413.9062369	380.9587715	0.11967
JTY_1833	1782.088632	1398.355368	0.34984
JTY_1834	685.3192007	540.6172701	0.34217
JTY_1835	115.0040827	171.8694489	-0.57963
JTY_1836	961.5558896	1173.199654	-0.28701
JTY_1837	1742.346682	1871.521952	-0.10318
JTY_1838	558.1889547	530.9028146	0.072306
JTY_1839	903.0805418	875.3249804	0.045036
JTY_1840	4558.950995	4901.261342	-0.10445
JTY_1841	232.6771389	262.793475	-0.1756
JTY_1842	293.2823096	283.4102992	0.049398
JTY_1843	83.13957361	67.06910643	0.30989
JTY_1844	248.3591367	196.2266808	0.33991
JTY_1845	389.7979519	391.7373342	-0.0071601
JTY_1846	1773.024898	1906.840901	-0.10497
JTY_1847	925.9200725	855.9014194	0.11344
JTY_1848	1060.799868	1111.928606	-0.067912
JTY_1849	782.5904763	775.5716556	0.012997
JTY_1850	255.7812328	415.4472229	-0.69975
JTY_1851	2158.093069	2755.695589	-0.35266
JTY_1852	274.4720242	217.7013266	0.33431
JTY_1853	349.5499019	270.0377515	0.37234
JTY_1854	764.4106865	688.8621716	0.15013
JTY_1855	1984.040633	2076.866787	-0.065967
JTY_1856	3088.092737	3449.582573	-0.15971
JTY_1857	113.9908211	117.5941965	-0.044899
JTY_1858	42.4569552	52.56558244	-0.30812
JTY_1859	373.3489727	321.3683809	0.2163
JTY_1860	463.196439	479.4653605	-0.049802
JTY_1861	392.6183919	353.4809445	0.1515
JTY_1862	1010.275503	954.9737189	0.081216
JTY_1863	993.2895384	942.1257803	0.076295
JTY_1864	751.2124415	652.8899446	0.20238
JTY_1865	813.3606935	994.7506383	-0.29044
JTY_1866	1413.55619	1950.200142	-0.46429
JTY_1867	212.0764398	261.9271262	-0.30458
JTY_1868	50.12940247	57.35215732	-0.19419
JTY_1869	29.09822556	18.66124036	0.64089
JTY_1870	581.354283	443.8716441	0.38928
JTY_1871	235.0113579	197.0873504	0.2539
JTY_1872	232.9879635	195.019388	0.25664
JTY_1873	411.1109805	481.042848	-0.22664
JTY_1874	1804.368061	2704.866199	-0.58406
JTY_1875	1316.858735	1416.538646	-0.10527
JTY_1876	364.777785	681.6613259	-0.90204
JTY_1877	170.3336404	237.6445127	-0.48044
JTY_1878	178.7710181	140.5749448	0.34677
JTY_1879	450.8103524	406.8617948	0.14798
JTY_1880	768.2212791	815.213584	-0.085656
JTY_1881	74.99826692	60.30213127	0.31465
JTY_1882	1573.815534	1649.546701	-0.067803
JTY_1883	1030.743788	1223.384358	-0.24719
JTY_1884	195.0763499	170.2457852	0.19642
JTY_1885	217.7413568	179.3332537	0.27997
JTY_1886	901.0627592	741.5411268	0.2811
JTY_1887	555.0356048	416.081125	0.41572
JTY_1888	1097.568447	937.0586607	0.2281
JTY_1889	1344.003303	1356.398039	-0.013244
JTY_1890	769.7659887	768.2068538	0.0029251
JTY_1891	1654.915674	1930.060722	-0.22189
JTY_1892	6347.027764	7621.919248	-0.26407
JTY_1893	107.0478593	81.72550589	0.3894
JTY_1894	145.5225641	148.3040078	-0.027315
JTY_1895	364.390227	406.2591788	-0.15692
JTY_1896	223.8940262	214.7860617	0.059916
JTY_1897	899.0241505	1174.49996	-0.38561
JTY_1898	247.4852507	205.6374556	0.26724
JTY_1899	303.9043094	277.6212608	0.1305
JTY_1900	419.1030417	337.9507063	0.31049
JTY_1901	1711.510629	1438.336261	0.25087
JTY_1902	162.3707144	105.3443657	0.62418
JTY_1903	430.3364735	290.1787998	0.56852
JTY_1904	1482.75369	1102.592061	0.42738
JTY_1905	6256.443872	4091.152411	0.61284
JTY_1906	190.0203645	129.2937802	0.5555
JTY_1907	719.6623156	508.0187735	0.50244
JTY_1908	1502.849971	1842.740103	-0.29415
JTY_1909	492.3092589	681.4537782	-0.46905
JTY_1910	71.44296379	56.34872563	0.34241
JTY_1911	93.8922577	73.75973899	0.34817
JTY_1912	137.6024004	104.902755	0.39145
JTY_1913	441.4223849	563.5311578	-0.35234
JTY_1914	42.9029161	38.09598128	0.17144
JTY_1915	138.0150761	136.7730921	0.013041
JTY_1916	1182.124445	1606.250083	-0.44231
JTY_1917	78.67138814	62.86961855	0.32348
JTY_1918	212.1988603	162.2624672	0.38709
JTY_1919	165.017806	157.4594861	0.067641
JTY_1920	137.9866882	123.6901484	0.1578
JTY_1921	384.6102627	370.0941721	0.055505
JTY_1922	651.4739465	627.6916678	0.053651
JTY_1923	747.4368111	745.3981013	0.0039405
JTY_1924	505.5327036	450.1775211	0.16731
JTY_1925	373.5497341	365.6554092	0.030816
JTY_1926	108.3621052	90.89194861	0.25364
JTY_1927	485.0579658	431.6610609	0.16826
JTY_1928	487.9580343	557.8944072	-0.19324
JTY_1929	482.7184464	465.2547549	0.053161
JTY_1930	281.8039863	298.7048707	-0.084029
JTY_1931	4539.641858	5380.734094	-0.24522
JTY_1932	173.4659109	249.4390619	-0.52404
JTY_1933	264.5940151	264.9710503	-0.0020543
JTY_1934	960.9778807	1030.507581	-0.10078
JTY_1935	692.2801149	668.4302397	0.050579
JTY_1936	232.4667844	201.6004724	0.20553
JTY_1937	178.9453218	156.5070662	0.19329
JTY_1938	2835.069726	2898.088026	-0.031717
JTY_1939	592.3486865	462.3972579	0.35731
JTY_1940	97.06149729	54.58934031	0.83028
JTY_1941	884.005711	963.7149925	-0.12455
JTY_1942	368.907343	347.0441738	0.088139
JTY_1943	402.8069516	317.3323482	0.34409
JTY_1944	260.2742179	222.5389436	0.22597
JTY_1945	334.4176421	322.0175174	0.054512
JTY_1946	481.2613242	514.0593099	-0.095114
JTY_1947	245.0031796	242.1010431	0.017191
JTY_1948	1512.547176	1313.358804	0.20372
JTY_1949	442.4586984	555.3331867	-0.32781
JTY_1950	472.4743998	429.0009157	0.13926
JTY_1951	74.55928989	63.06501311	0.24155
JTY_1952	260.1303411	334.4185121	-0.36242
JTY_1953	136.2051755	113.1909771	0.26702
JTY_1954	354.8467702	281.6009999	0.33354
JTY_1955	536.253655	433.2835838	0.3076
JTY_1956	473.6553165	347.3701597	0.44736
JTY_1957	372.5983691	303.1195908	0.29773
JTY_1958	234.9163788	218.0178474	0.1077
JTY_1959	340.0613768	452.8719174	-0.41331
JTY_1960	704.7654471	716.6210451	-0.024067
JTY_1961	278.2695248	248.0443789	0.16588
JTY_1962	109.1795858	86.71655566	0.33232
JTY_1963	470.642144	437.0870571	0.10671
JTY_1964	378.18848	399.7937444	-0.08015
JTY_1965	315.87786	324.249999	-0.03774
JTY_1966	64.73591048	83.21465341	-0.36227
JTY_1967	224.1383238	204.0905193	0.13518
JTY_1968	54.0116874	44.69392986	0.27319
JTY_1969	248.7548397	277.9092181	-0.15989
JTY_1970	478.4653206	461.5484039	0.051932
JTY_1971	47.52089342	42.27785741	0.16866
JTY_1972	103.9995755	92.30244598	0.17214
JTY_1973	6.398721933	8.875767021	-0.47209
JTY_1974	91.72757955	144.4341452	-0.65498
JTY_1975	23.4920152	24.25569242	-0.046153
JTY_1976	127.38351	96.74869886	0.39686
JTY_1977	3331.659614	2651.118489	0.32964
JTY_1978	1716.216816	1358.615267	0.33709
JTY_1979	304.1245677	334.6740375	-0.13809
JTY_1980	887.249903	493.7328675	0.84561
JTY_1981	186.7421139	127.8057431	0.54709
JTY_1982	69.60429844	75.55334097	-0.11832
JTY_1983	55.60964985	65.76929375	-0.24208
JTY_1984	256.9408169	209.6344394	0.29356
JTY_1985	115.948333	99.74056977	0.21723
JTY_1986	33.91680794	44.04707063	-0.37705
JTY_1987	411.303603	454.0486886	-0.14264
JTY_1988	130.9090336	127.7546925	0.035188
JTY_1989	28.80170221	44.36197092	-0.62317
JTY_1990	0	0	NA
JTY_1991	0	0	NA
JTY_1992	0	0	NA
JTY_1993	0	0	NA
JTY_1994	0	0	NA
JTY_1995	0	0	NA
JTY_1996	0	0	NA
JTY_1997	0	0	NA
JTY_1998	0	0	NA
JTY_1999	110.7746621	104.782601	0.080229
[truncated: 2,102 more rows]
